# Supplementary material for: Assessing the Persistence and Mobility of Organic Substances to Protect Freshwater Resources
Source: ACS Environ Au. 2022 Aug 2;2(6):482–509. doi: 10.1021/acsenvironau.2c00024 (PMC9673533; doi:10.1021/acsenvironau.2c00024)
Supplement: Supplementary file 1 — vg2c00024_si_001.xlsx [file vg2c00024_si_001.xlsx]

## Sheet: Figure S1
Figure S1. Suggested and applied approach towards screening for mobility based on log DOW or log KOW values for the M/vM assessment in the absence of high-quality log KOC data. The above suggestion is based on UBA's PMT/vPvM criteria, in contrast to that of Figure 9 in the main text which is based on the EC's proposed criteria.

## Sheet: Figure S2
Figure S2. Distribution of all PM conclusions amongst unique chemicals detected in monitoring studies of different freshwater media and REACH registered substances. Assessments are made based on the criteria proposed by the UBA in 2019

## Sheet: Table S1 - All Data
Constituent type and and known CAS/EC	PMT/vPvM conc. EC	PMT/vPvM conc. UBA	Example Substance name	InChiKey	Smiles	InChI	Type of constituent	CAS (example)	EC (example)	REACH reigistered substance	Structure reference	Structure flags	REACH tonnage	REACH tonnage > 10 tpa	REACH factsheet	REACH Dossier ID	REACH: Transformation reference	REACH: number monoconstituent substances (p)	REACH: Number of REACH multiconstituent substances (s)	REACH: Number substances that are precursors (t)	REACH: number of substances that contain or transform to constituent	P Conclusion	P Rationale	P: REACH Candidate List PBT	P: REACH Candidate List vPvB	P: REACH Candidate List PMT (PBT ELoC)	P: ECHA PBT BroadConses (June 2020)	P: PFAS (all PFAS considered Potential P/vP++, if no other data)	P: Berger (2017)	P: Manual Weight of Evidence P decision	P: Manual Weight of Evidence Rationale	P: Persistence	P: Biodegradation screening tests conducted	P: Biodegradibility screening test result: under test conditions no biodegradation observed (n)	P: Biodegradibility screening test result: not inherently biodegradable (n)	P: Biodegradibility screening test result: readily biodegradable	P: Biodegradibility screening test result: readily biodegradable, but failing 10-day window	P: Biodegradibility screening test result: inherently biodegradable	P: Biodegradibility screening test result: inherently biodegradable, fulfilling specific criteria	P: Biodegradibility screening test result: inherently biodegradable, not fulfilling specific criteria	P: t1/2QSAR (days, geometric average)	P: t1/2QSAR (days, geometric standard deviation)	P: t1/2QSAR (d) used (geo ave x geo s.d.)	P: Opera t1/2	P: ECHA Biowin Screen for persistency from PBT guideline.	P: QSAR Toolbox P screning	P: ECHA, Pro S.P (2014) Persistent	P: QSAR weight of evidence	M (EC) Conclusions
Formatting (x)-yyy. Where yyy is given in the priority EC number, CAS number if no EC, and InChiKey if no CAS, and (x) can be: (p) = monoconstituent substances; (s#) = multiconstituent substance/salt,where if the number is 1 it is the heaviest organic constiuent in the mixture, 2 is the second heaviest (or equally heavy) organic constituent within the salt or mixture;(t#) = refers to known the tr…	based on EC criteria, defined in main text	based on the proposed UBA criteria, defined in main text	Example REACH substance containing chemical constituuent, or name of chemical					Cas Number with constituent	EC / List Number with structure	Registered under REACH (Sept. 2019)		see main text for further description	REACH Total Tonnage Band	> 10 tpa (Article XIV)	Additional entry factsheet	Additional entry Dossier ID	Transformation reference: r - reaction number in the EAWAG BBD (http://eawag-bbd.ethz.ch/); Others are references from the SWISSPEST19 database or explicitely provided. Ref. EAWAG-BBD. Ref. SWISSPEST19: Kiefer, Karin, Müller, Adrian, Singer, Heinz, & Hollender, Juliane. (2019). S60 | SWISSPEST19 | Swiss Pesticides and Metabolites from Kiefer et al 2019 (S60.0.1.0) [Data set]. Zenodo. https://doi.…					categories defined in main text	All estimated t1/2 values are from the t1/2-QSAR method; all simulated half-lifes and readily/inherently boidegradable test results are from OECD (2020) unless individually specified						Weight-of-evidence conclusion in Berger et al. (2017), with manual adjustment from P to vP when specified	Manual conclusion made by authors of the study	Rational for the authors of this study	Results may note be shown if tests were conducted for another EC-number with same chemical structure)	Results may note be shown if tests were conducted for another EC-number with same chemical structure)								See main text and Arnot et al. (2015) and Arp et al. (2017) in the main text for more information. The model takes a geometric average of the following from Arnot et al. (2015): (1) y=-1.32 (Biowin1 output) + 2.24 (r2=0.72); (2) y=-1.07(Biowin3 USM output) + 4.20 (r2=0.77); (3) y = -1.46 (Biowin 4 PSM output) + 6.51 (r2 = 0.78) and (4) y = -1.86 (Biowin 6 linear MITI output) + 2.23 (r2 = 0.58)	See main text and Arnot et al. (2015) and Arp et al. (2017) in the main text for more information. The model takes a geometric average of the following from Arnot et al. (2015): (1) y=-1.32 (Biowin1 output) + 2.24 (r2=0.72); (2) y=-1.07(Biowin3 USM output) + 4.20 (r2=0.77); (3) y = -1.46 (Biowin 4 PSM output) + 6.51 (r2 = 0.78) and (4) y = -1.86 (Biowin 6 linear MITI output) + 2.23 (r2 = 0.58)	QSAR Predicted water half-life or IFS QSAR result, see Arnot et al. (2015) and Arp et al. (2017) in the main text for more information		See ECHA Guidance on Information Requirements and Chemical Safety Assessment Chapter R.11: PBT/vPvB assessment Version 3.0, June 2017	QSARToolbox PBT Screening 2020. See https://www.oecd.org/env/ehs/risk-assessment/Tutorial_8_PBT_prioritization_scheme.pdf	see main text	this study, considering all QSAR results (see main text)	based on EC criteria, defined in main text
(p)205-044-6	Not M	Potential PMT/vPvM	N,N'-(10,15,16,17-tetrahydro-5,10,15,17-tetraoxo-5H-dinaphtho[2,3-a:2',3'-i]carbazole-4,9-diyl)bis(benzamide)	AAKMSGQPNUGLAZ-UHFFFAOYSA-N	O=C(Nc1cccc2C(=O)c3c(ccc4c5cc(NC(=O)c6ccccc6)c6C(=O)c7ccccc7C(=O)c6c5[nH]c34)C(=O)c12)c1ccccc1	InChI=1S/C42H23N3O6/c46-37-24-14-7-8-15-25(24)38(47)34-33(37)30(44-42(51)22-12-5-2-6-13-22)20-28-23-18-19-27-32(35(23)45-36(28)34)40(49)26-16-9-17-29(31(26)39(27)48)43-41(50)21-10-3-1-4-11-21/h1-20,45H,(H,43,50)(H,44,51)	organic	131-92-0	205-044-6	REACH	QSARtoolbox		0 - 10 tonnes per annum	N	https://echa.europa.eu/registration-dossier/-/registered-dossier/22621	https://echa.europa.eu/substance-information/-/substanceinfo/100.004.587		1	0	0	1	Potential P/vP	est. t1/2 = 632d, and BIOWIN screen tool as recommended in the PBT guideline						-	-	-	-	-	-	-	-	-	-	-	-	85.844	7.35857	631.689	256.642	Pscreen	P	-	Potential P/vP	Not M
(p)943-512-8	Not enough data	Not enough data	1-Hexen-3-one, 1-(2,6,6-trimethyl-2-cyclohexen-1-yl)-	AAMDTOSQEKQSBS-UHFFFAOYSA-N	CCCC(=O)C=CC1C(=CCCC1(C)C)C	InChI=1S/C15H24O/c1-5-7-13(16)9-10-14-12(2)8-6-11-15(14,3)4/h8-10,14H,5-7,11H2,1-4H3	organic	-	943-512-8	REACH	Chemaxon		Intermediate Use Only	N	https://echa.europa.eu/registration-dossier/-/registered-dossier/29513	https://echa.europa.eu/substance-information/-/substanceinfo/100.243.843		1	0	0	1	no conclusion/data	only limited QSAR data, est. t1/2 = 44d						-	-	-	-	-	-	-	-	-	-	-	-	36.6441	1.19473	43.7797	-	more deg info needed	P	-	no conclusion/data	Not M
(p)270-215-4	Not enough data	Not enough data	Octyloxirane	AAMHBRRZYSORSH-UHFFFAOYSA-N	CCCCCCCCC1CO1	InChI=1S/C10H20O/c1-2-3-4-5-6-7-8-10-9-11-10/h10H,2-9H2,1H3	organic	2404-44-6	219-295-4	REACH	Arp et al. (2017)		Intermediate Use Only	N	https://echa.europa.eu/registration-dossier/-/registered-dossier/12263	https://echa.europa.eu/substance-information/-/substanceinfo/100.017.543		1	0	0	1	no conclusion/data	only limited QSAR data, est. t1/2 = 31d						-	-	-	-	-	-	-	-	-	-	-	-	12.7306	2.46181	31.3404	5.43259	-	not P	Not P	no conclusion/data	Not M
(p)261-716-9	Potential PMT/vPvM	Potential PMT/vPvM	Neononanoic acid	AAOISIQFPPAFQO-UHFFFAOYSA-N	CC(C)(C)CCCCC(=O)O	InChI=1S/C9H18O2/c1-9(2,3)7-5-4-6-8(10)11/h4-7H2,1-3H3,(H,10,11)	organic	59354-78-8	261-716-9	REACH	QSARtoolbox		1000+ tonnes per annum	Y	https://echa.europa.eu/registration-dossier/-/registered-dossier/1249	https://echa.europa.eu/substance-information/-/substanceinfo/100.056.088		1	0	0	1	Potential P/vP	est. t1/2 = 23d, weight-of-evidence (this study) based on all known QSARs and majority of biodegradation screen tests, e.g. OECD Guideline 301 B (Ready Biodegradability: CO2 Evolution Test);OECD Guideline 301 B (Ready Biodegradability: CO2 Evolution Test)						-	-	-	Potential P/vP	OECD Guideline 301 B (Ready Biodegradability: CO2 Evolution Test);OECD Guideline 301 B (Ready Biodegradability: CO2 Evolution Test)	2	0	0	0	0	0	0	12.102	1.92214	23.2617	4.76648	-	not P	P	Potential P/vP	vM
(p)213-914-1	Potential PMT/vPvM	Potential PMT/vPvM	Hydroxytrimethylsilane	AAPLIUHOKVUFCC-UHFFFAOYSA-N	C[Si](C)(C)O	InChI=1S/C3H10OSi/c1-5(2,3)4/h4H,1-3H3	organosilicon	1066-40-6	213-914-1	REACH	QSARtoolbox		10 - 100 tonnes per annum	Y	https://echa.europa.eu/registration-dossier/-/registered-dossier/23873	https://echa.europa.eu/substance-information/-/substanceinfo/100.012.650		1	0	0	1	Potential P/vP	est. t1/2 = 20d, weight-of-evidence (this study) based on all known QSARs and majority of biodegradation screen tests, e.g. OECD Guideline 310 (Ready Biodegradability - CO2 in Sealed Vessels (Headspace Test)						-	-	-	Potential P/vP	OECD Guideline 310 (Ready Biodegradability - CO2 in Sealed Vessels (Headspace Test)	1	0	0	0	0	0	0	14.3245	1.4069	20.1532	10.6133	-	not P	-	Potential P/vP	vM
(p)265-454-6	Not enough data	Not enough data	2-methyl-4-(2,2,3-trimethyl-3-cyclopenten-1-yl)-2-butenal	AAPLYDDEQVREDC-UHFFFAOYSA-N	CC(=CCC1CC=C(C)C1(C)C)C=O	InChI=1S/C13H20O/c1-10(9-14)5-7-12-8-6-11(2)13(12,3)4/h5-6,9,12H,7-8H2,1-4H3	organic	65114-01-4	265-454-6	REACH	QSARtoolbox		Intermediate Use Only	N	https://echa.europa.eu/registration-dossier/-/registered-dossier/23592	https://echa.europa.eu/substance-information/-/substanceinfo/100.059.486		1	0	0	1	no conclusion/data	only limited QSAR data, est. t1/2 = 24d						-	-	-	-	-	-	-	-	-	-	-	-	19.0094	1.28783	24.4809	-	-	not P	-	no conclusion/data	Not M
(p)413-860-0	Potential PMT/vPvM	Potential PMT/vPvM	Diethyl 4-oxopentane-1,2-dicarboxylate	AAPVOVKOHNCXJA-UHFFFAOYSA-N	O=C(OCC)C(CC(=O)OCC)CC(=O)C	InChI=1S/C11H18O5/c1-4-15-10(13)7-9(6-8(3)12)11(14)16-5-2/h9H,4-7H2,1-3H3	organic	-	413-860-0	REACH	ProSP		Intermediate Use Only;Tonnage Data Confidential	N	https://echa.europa.eu/registration-dossier/-/registered-dossier/1510;https://echa.europa.eu/registration-dossier/-/registered-dossier/9568	https://echa.europa.eu/substance-information/-/substanceinfo/100.101.304		1	0	0	1	Potential P/vP	est. t1/2 = 12d, weight-of-evidence (this study) based on all known QSARs and majority of biodegradation screen tests, e.g. EU Method C.4-E (Determination of the "Ready" Biodegradability - Closed Bottle Test);OECD Guideline 301 D (Ready Biodegradability: Closed Bottle Test)						-	-	-	Potential P/vP	EU Method C.4-E (Determination of the "Ready" Biodegradability - Closed Bottle Test);OECD Guideline 301 D (Ready Biodegradability: Closed Bottle Test)	2	0	0	0	0	0	0	6.06022	1.90535	11.5468	4.62983	-	not P	Not P	Potential P/vP	vM
(p)241-753-7	Potential PMT/vPvM	Potential PMT/vPvM	3-hydroxy-2-(3-hydroxy-2-quinolyl)-1H-inden-1-one	AAQBHIGARPQBLO-UHFFFAOYSA-N	OC1=Cc2ccccc2NC1=C1C(=O)c2ccccc2C1=O	InChI=1S/C18H11NO3/c20-14-9-10-5-1-4-8-13(10)19-16(14)15-17(21)11-6-2-3-7-12(11)18(15)22/h1-9,19-20H	organic	17772-51-9	241-753-7	REACH	Chemaxon		100 - 1000 tonnes per annum	Y	https://echa.europa.eu/registration-dossier/-/registered-dossier/10225	https://echa.europa.eu/substance-information/-/substanceinfo/100.037.942		1	0	0	1	Potential P/vP	est. t1/2 = 48d, weight-of-evidence (this study) based on all known QSARs and majority of biodegradation screen tests, e.g. EU Method C.4-D (Determination of the "Ready" Biodegradability - Manometric Respirometry Test) (2008);EU Method C.4-D (Determination of the "Ready" Biodegradability - Manometric Respirometry Test) (2008);OECD Guideline 301 F (Ready Biodegradability: Manometric Respirometry T…						-	-	-	Potential P/vP	EU Method C.4-D (Determination of the "Ready" Biodegradability - Manometric Respirometry Test) (2008);EU Method C.4-D (Determination of the "Ready" Biodegradability - Manometric Respirometry Test) (2008);OECD Guideline 301 F (Ready Biodegradability: Manometric Respirometry Test) (adopted July 1992);OECD Guideline 301 F (Ready Biodegradability: Manometric Respirometry Test) (adopted July 1992)	4	0	0	0	0	0	0	36.8069	1.29313	47.5959	20.4953	more deg info needed	P	-	Potential P/vP	Pot. M/vM
(p)806-451-7	Not M	Potential PMT/vPvM	2,3,3,3-tetrafluoro-2-(trifluoromethyl)propanenitrile	AASDJASZOZGYMM-UHFFFAOYSA-N	FC(F)(F)C(F)(C#N)C(F)(F)F	InChI=1S/C4F7N/c5-2(1-12,3(6,7)8)4(9,10)11	organic	42532-60-5	806-451-7	REACH	Chemaxon		0 - 10 tonnes per annum	N	https://echa.europa.eu/registration-dossier/-/registered-dossier/6026	https://echa.europa.eu/substance-information/-/substanceinfo/100.233.498		1	0	0	1	Potential P/vP++	short-chain PFAS, est. t1/2 = 666d, weight-of-evidence (this study) based on all used QSARs and no biodeg. observed in majority of biodegradation screen tests for substance/main transformation products, e.g. -					short-chain PFAS	-	-	-	-	-	-	-	-	-	-	-	-	194.418	3.42616	666.109	7.5625	Pscreen	not P	-	Potential P/vP++	Not M
(p)201-111-9	Not enough data	Not enough data	Diethyl ethylphosphonate	AATNZNJRDOVKDD-UHFFFAOYSA-N	CCOP(=O)(CC)OCC	InChI=1S/C6H15O3P/c1-4-8-10(7,6-3)9-5-2/h4-6H2,1-3H3	organic	78-38-6	201-111-9	REACH	QSARtoolbox		100 - 1000 tonnes per annum	Y	https://echa.europa.eu/registration-dossier/-/registered-dossier/26623	https://echa.europa.eu/substance-information/-/substanceinfo/100.001.011		1	0	0	1	no conclusion/data	only limited QSAR data, est. t1/2 = 23d						-	-	-	-	-	-	-	-	-	-	-	-	18.7861	1.2169	22.8608	4.1369	-	not P	-	no conclusion/data	M
(p)821-183-0	Not M	Potential PMT/vPvM	ethyl (2S,3S)-3-[(2-chloro-5-fluoro-4-pyrimidinyl)amino]bicyclo[2.2.2]octane-2-carboxylate	AAVMXHMOKHFTTF-ZIUMLUTBSA-N	CCOC(=O)[C@H]1C2CCC(CC2)[C@@H]1Nc1c(F)cnc(Cl)n1	InChI=1S/C15H19ClFN3O2/c1-2-22-14(21)11-8-3-5-9(6-4-8)12(11)19-13-10(17)7-18-15(16)20-13/h7-9,11-12H,2-6H2,1H3,(H,18,19,20)/t8?,9?,11-,12-/m0/s1	organic	1777721-57-9	821-183-0	REACH	Chemaxon		0 - 10 tonnes per annum	N	https://echa.europa.eu/registration-dossier/-/registered-dossier/27974	https://echa.europa.eu/substance-information/-/substanceinfo/100.255.713		1	0	0	1	Potential P/vP	est. t1/2 = 451d, and BIOWIN screen tool as recommended in the PBT guideline						-	-	-	-	-	-	-	-	-	-	-	-	120.727	3.7376	451.228	-	Pscreen	P	-	Potential P/vP	Not M
(p)201-072-8	Not P	Not P	1,3,4,5-tetrahydroxycyclohexanecarboxylic acid	AAWZDTNXLSGCEK-UHFFFAOYSA-N	OC1CC(O)(CC(O)C1O)C(=O)O	InChI=1S/C7H12O6/c8-3-1-7(13,6(11)12)2-4(9)5(3)10/h3-5,8-10,13H,1-2H2,(H,11,12)	organic	77-95-2	201-072-8	REACH	QSARtoolbox		1 - 10 tonnes per annum	N	https://echa.europa.eu/registration-dossier/-/registered-dossier/16724	https://echa.europa.eu/substance-information/-/substanceinfo/100.000.976		1	0	0	1	Not P	Not P (readily biodeg): OECD Guideline 301 B (Ready Biodegradability: CO2 Evolution Test);OECD Guideline 301 B (Ready Biodegradability: CO2 Evolution Test)						-	-	-	Not P (readily biodeg)	OECD Guideline 301 B (Ready Biodegradability: CO2 Evolution Test);OECD Guideline 301 B (Ready Biodegradability: CO2 Evolution Test)	0	0	2	0	0	0	0	3.77958	1.68166	6.35599	-	-	not P	-	Not P	vM
(p)430-060-7	Not P	Not P	Chamomile ester	AAYYTNPAPOADFH-VURMDHGXSA-N	C(=O)(/C(=C\C(C)C)/C)OCC	InChI=1S/C9H16O2/c1-5-11-9(10)8(4)6-7(2)3/h6-7H,5H2,1-4H3/b8-6-	organic	-	430-060-7	REACH	ProSP		Tonnage Data Confidential	N	https://echa.europa.eu/registration-dossier/-/registered-dossier/9780	https://echa.europa.eu/substance-information/-/substanceinfo/100.102.840		1	0	0	1	Not P	est. t1/2 = 14d, and consistency across all tested QSARs						-	-	-	-	-	-	-	-	-	-	-	-	10.8188	1.29676	14.0293	-	-	not P	Not P	Not P	Pot. M/vM
(p)604-121-5;(p)614-284-4	Not M	Potential PMT/vPvM	(1S,3R)-3-(2-chloro-3,3,3-trifluoroprop-1-en-1-yl)-2,2-dimethylcyclopropane-1-carbonyl chloride	ABALMDTULZCSTP-UHFFFAOYSA-N	CC1(C)C(C=C(Cl)C(F)(F)F)C1C(=O)Cl	InChI=1S/C9H9Cl2F3O/c1-8(2)4(6(8)7(11)15)3-5(10)9(12,13)14/h3-4,6H,1-2H3	organic	139237-90-4	604-121-5	REACH	QSARtoolbox		Intermediate Use Only	N	https://echa.europa.eu/registration-dossier/-/registered-dossier/12009	https://echa.europa.eu/substance-information/-/substanceinfo/100.115.554		2	0	0	2	Potential P/vP	est. t1/2 = 294d, and BIOWIN screen tool as recommended in the PBT guideline						-	-	-	-	-	-	-	-	-	-	-	-	192.349	1.52717	293.749	3.55189	Pscreen	P	-	Potential P/vP	Not M
(p)263-471-3	Not P	Not P	2-ethylhexyl 7-oxabicyclo[4.1.0]heptane-3-carboxylate	ABAMRJVWDHJBTI-UHFFFAOYSA-N	CCCCC(CC)COC(=O)C1CCC2OC2C1	InChI=1S/C15H26O3/c1-3-5-6-11(4-2)10-17-15(16)12-7-8-13-14(9-12)18-13/h11-14H,3-10H2,1-2H3	organic	62256-00-2	263-471-3	REACH	Chemaxon		10 - 100 tonnes per annum	Y	https://echa.europa.eu/registration-dossier/-/registered-dossier/24298	https://echa.europa.eu/substance-information/-/substanceinfo/100.057.684		1	0	0	1	Not P	Not P (readily biodeg): OECD Guideline 301 C (Ready Biodegradability: Modified MITI Test (I))						-	-	-	Not P (readily biodeg)	OECD Guideline 301 C (Ready Biodegradability: Modified MITI Test (I))	0	0	1	0	0	0	0	11.7299	2.1803	25.5747	4.98638	-	not P	-	Not P	vM
(p)433-490-3	Potential PMT/vPvM	Potential PMT/vPvM	(6β)-6,19-epoxyandrost-4-ene-3,17-dione	ABDBICZRDFSYAS-ZEHJPDPISA-N	C[C@]12CC[C@H]3[C@@H](C[C@H]4OC[C@]53CCC(=O)C=C45)[C@@H]1CCC2=O	InChI=1S/C19H24O3/c1-18-6-5-14-12(13(18)2-3-17(18)21)9-16-15-8-11(20)4-7-19(14,15)10-22-16/h8,12-14,16H,2-7,9-10H2,1H3/t12-,13-,14-,16+,18-,19-/m0/s1	organic	6563-83-3	433-490-3	REACH	Chemaxon		Tonnage Data Confidential	N	https://echa.europa.eu/registration-dossier/-/registered-dossier/4125	https://echa.europa.eu/substance-information/-/substanceinfo/100.103.174		1	0	0	1	Potential P/vP	est. t1/2 = 192d, and BIOWIN screen tool as recommended in the PBT guideline						-	-	-	-	-	-	-	-	-	-	-	-	129.231	1.48737	192.214	-	Pscreen	P	-	Potential P/vP	M
(p)202-045-3	Not P	Not P	Veratrole	ABDKAPXRBAPSQN-UHFFFAOYSA-N	COc1ccccc1OC	InChI=1S/C8H10O2/c1-9-7-5-3-4-6-8(7)10-2/h3-6H,1-2H3	organic	91-16-7	202-045-3	REACH	Arp et al. (2017)		0 - 10 tonnes per annum	N	https://echa.europa.eu/registration-dossier/-/registered-dossier/11095	https://echa.europa.eu/substance-information/-/substanceinfo/100.001.860		1	0	0	1	Not P	Not P (readily biodeg): OECD Guideline 301 C (Ready Biodegradability: Modified MITI Test (I));OECD Guideline 301 C (Ready Biodegradability: Modified MITI Test (I))						-	-	-	Not P (readily biodeg)	OECD Guideline 301 C (Ready Biodegradability: Modified MITI Test (I));OECD Guideline 301 C (Ready Biodegradability: Modified MITI Test (I))	0	0	2	0	0	0	0	10.3955	1.40435	14.5988	4.12951	-	not P	Not P	Not P	M
(p)255-485-3	Not M	Not M	Isooctadecyl isooctadecanoate	ABEXEQSGABRUHS-UHFFFAOYSA-N	CC(C)CCCCCCCCCCCCCCCOC(=O)CCCCCCCCCCCCCCC(C)C	InChI=1S/C36H72O2/c1-34(2)30-26-22-18-14-10-6-5-9-13-17-21-25-29-33-38-36(37)32-28-24-20-16-12-8-7-11-15-19-23-27-31-35(3)4/h34-35H,5-33H2,1-4H3	organic	41669-30-1	255-485-3	REACH	Chemaxon		100 - 1000 tonnes per annum	Y	https://echa.europa.eu/registration-dossier/-/registered-dossier/11339	https://echa.europa.eu/substance-information/-/substanceinfo/100.050.424		1	0	0	1	Potential P/vP	est. t1/2 = 85d, and BIOWIN screen tool as recommended in the PBT guideline						-	-	-	-	-	-	-	-	-	-	-	-	26.8402	3.1513	84.5818	118.671	Pscreen	not P	-	Potential P/vP	Not M
(p)231-863-3	Not enough data	Not enough data	2-hydroxyphenethyl alcohol	ABFCOJLLBHXNOU-UHFFFAOYSA-N	OCCc1ccccc1O	InChI=1S/C8H10O2/c9-6-5-7-3-1-2-4-8(7)10/h1-4,9-10H,5-6H2	organic	7768-28-7	231-863-3	REACH	QSARtoolbox		Intermediate Use Only	N	https://echa.europa.eu/registration-dossier/-/registered-dossier/22844	https://echa.europa.eu/substance-information/-/substanceinfo/100.028.967		1	0	0	1	no conclusion/data	only limited QSAR data, est. t1/2 = 14d						-	-	-	-	-	-	-	-	-	-	-	-	10.4483	1.31268	13.7152	3.5534	-	not P	-	no conclusion/data	vM
(p)221-250-9	Potential PMT/vPvM	Potential PMT/vPvM	11β,21-dihydroxypregna-1,4,16-triene-3,20-dione 21-acetate	ABGUZAVIFZZDDZ-UHFFFAOYSA-N	CC(=O)OCC(=O)C1=CCC2C3CCC4=CC(=O)C=CC4(C)C3C(O)CC12C	InChI=1S/C23H28O5/c1-13(24)28-12-20(27)18-7-6-17-16-5-4-14-10-15(25)8-9-22(14,2)21(16)19(26)11-23(17,18)3/h7-10,16-17,19,21,26H,4-6,11-12H2,1-3H3	organic	3044-42-6	221-250-9	REACH	QSARtoolbox		Intermediate Use Only	N	https://echa.europa.eu/registration-dossier/-/registered-dossier/26362	https://echa.europa.eu/substance-information/-/substanceinfo/100.019.320		1	0	0	1	Potential P/vP	est. t1/2 = 65d, and BIOWIN screen tool as recommended in the PBT guideline						-	-	-	-	-	-	-	-	-	-	-	-	44.5955	1.46857	65.4914	-	Pscreen	P	-	Potential P/vP	M
(p)210-094-7	Not enough data	Not enough data	Naphthalene-1,4-dicarboxylic acid	ABMFBCRYHDZLRD-UHFFFAOYSA-N	OC(=O)c1ccc(C(=O)O)c2ccccc12	InChI=1S/C12H8O4/c13-11(14)9-5-6-10(12(15)16)8-4-2-1-3-7(8)9/h1-6H,(H,13,14)(H,15,16)	organic	605-70-9	210-094-7	REACH	QSARtoolbox		Intermediate Use Only	N	https://echa.europa.eu/registration-dossier/-/registered-dossier/23950	https://echa.europa.eu/substance-information/-/substanceinfo/100.009.177		1	0	0	1	no conclusion/data	only limited QSAR data, est. t1/2 = 20d						-	-	-	-	-	-	-	-	-	-	-	-	9.44781	2.13174	20.1402	4.18584	-	not P	-	no conclusion/data	vM
(p)814-200-8	Not M	Not M	methyl (5S)-2,3,4-tri-O-acetyl-5-[4-chloro-3-(4-ethoxybenzyl)phenyl]-1-thio-beta-L-xylopyranoside	ABNIXBQXMYTWSJ-UHFFFAOYSA-N	CCOc1ccc(Cc2c(Cl)ccc(c2)C2OC(SC)C(OC(=O)C)C(OC(=O)C)C2OC(=O)C)cc1	InChI=1S/C27H31ClO8S/c1-6-32-21-10-7-18(8-11-21)13-20-14-19(9-12-22(20)28)23-24(33-15(2)29)25(34-16(3)30)26(35-17(4)31)27(36-23)37-5/h7-12,14,23-27H,6,13H2,1-5H3	organic	1018899-03-0	814-200-8	REACH	Chemaxon		Intermediate Use Only	N	https://echa.europa.eu/registration-dossier/-/registered-dossier/22859	https://echa.europa.eu/substance-information/-/substanceinfo/100.246.989		1	0	0	1	Potential P/vP	est. t1/2 = 68d, and BIOWIN screen tool as recommended in the PBT guideline						-	-	-	-	-	-	-	-	-	-	-	-	28.8981	2.35871	68.1625	-	Pscreen	not P	-	Potential P/vP	Not M
(p)410-340-5	Potential PMT/vPvM	Potential PMT/vPvM	2,3-dichloro-5-trifluoromethylpyridine	ABNQGNFVSFKJGI-UHFFFAOYSA-N	FC(F)(F)c1cnc(Cl)c(Cl)c1	InChI=1S/C6H2Cl2F3N/c7-4-1-3(6(9,10)11)2-12-5(4)8/h1-2H	organic	69045-84-7	410-340-5	REACH	QSARtoolbox		Tonnage Data Confidential;Intermediate Use Only;Intermediate Use Only	N	https://echa.europa.eu/registration-dossier/-/registered-dossier/9186;https://echa.europa.eu/registration-dossier/-/registered-dossier/1144;https://echa.europa.eu/registration-dossier/-/registered-dossier/11164	https://echa.europa.eu/substance-information/-/substanceinfo/100.100.996		1	0	0	1	Potential P/vP	est. t1/2 = 508d, and BIOWIN screen tool as recommended in the PBT guideline						-	-	-	-	-	-	-	-	-	-	-	-	242.859	2.09357	508.443	4.44484	Pscreen	P	P	Potential P/vP	M
(p)260-280-7	Potential PMT/vPvM	Potential PMT/vPvM	Bicyclo[2.2.1]heptanebis(methylamine)	ABPUBUORTRHHDZ-UHFFFAOYSA-N	NCC1CC2CCC1(CN)C2	InChI=1S/C9H18N2/c10-5-8-3-7-1-2-9(8,4-7)6-11/h7-8H,1-6,10-11H2	organic	56602-77-8	260-280-7	REACH	QSARtoolbox		10 - 100 tonnes per annum	Y	https://echa.europa.eu/registration-dossier/-/registered-dossier/21795	https://echa.europa.eu/substance-information/-/substanceinfo/100.054.783		1	0	0	1	Potential P/vP	est. t1/2 = 40d, weight-of-evidence (this study) based on all known QSARs and majority of biodegradation screen tests, e.g. OECD Guideline 301 C (Ready Biodegradability: Modified MITI Test (I));OECD Guideline 301 C (Ready Biodegradability: Modified MITI Test (I))						-	-	-	Potential P/vP	OECD Guideline 301 C (Ready Biodegradability: Modified MITI Test (I));OECD Guideline 301 C (Ready Biodegradability: Modified MITI Test (I))	2	0	0	0	0	0	0	24.0404	1.67755	40.329	-	-	P	-	Potential P/vP	vM
(p)690-995-3	Potential PMT/vPvM	PM	1,1,1,3,4,4,4-heptafluoro-3-(trifluoromethyl)butan-2-one	ABQIAHFCJGVSDJ-UHFFFAOYSA-N	FC(F)(F)C(=O)C(F)(C(F)(F)F)C(F)(F)F	InChI=1S/C5F10O/c6-2(4(10,11)12,5(13,14)15)1(16)3(7,8)9	organic	756-12-7	690-995-3	REACH	Chemaxon		1 - 10 tonnes per annum	N	https://echa.europa.eu/registration-dossier/-/registered-dossier/7752	https://echa.europa.eu/substance-information/-/substanceinfo/100.218.441		1	0	0	1	vP	short-chain PFAS, est. t1/2 = 5 884d, weight-of-evidence (this study) based on all known QSARs and majority of biodegradation screen tests, e.g. OECD Guideline 301 D (Ready Biodegradability: Closed Bottle Test);OECD Guideline 301 D (Ready Biodegradability: Closed Bottle Test)					short-chain PFAS	-	-	-	Potential P/vP	OECD Guideline 301 D (Ready Biodegradability: Closed Bottle Test);OECD Guideline 301 D (Ready Biodegradability: Closed Bottle Test)	2	0	0	0	0	0	0	806.377	7.2963	5883.57	3.68206	Pscreen	not P	-	Potential P/vP++	Pot. M/vM
(p)253-568-9	Not P, Not M	Not P, Not M	5-cyclohexadecen-1-one	ABRIMXGLNHCLIP-UHFFFAOYSA-N	O=C1CCCCCCCCCCC=CCCC1	InChI=1S/C16H28O/c17-16-14-12-10-8-6-4-2-1-3-5-7-9-11-13-15-16/h6,8H,1-5,7,9-15H2	organic	37609-25-9	253-568-9	REACH	QSARtoolbox		10 - 100 tonnes per annum	Y	https://echa.europa.eu/registration-dossier/-/registered-dossier/19655	https://echa.europa.eu/substance-information/-/substanceinfo/100.048.681		1	0	0	1	Not P	Not P (readily biodeg): OECD Guideline 301 C (Ready Biodegradability: Modified MITI Test (I));OECD Guideline 301 C (Ready Biodegradability: Modified MITI Test (I));OECD Guideline 301 F (Ready Biodegradability: Manometric Respirometry Test);OECD Guideline 301 F (Ready Biodegradability: Manometric Respirometry Test)						-	-	-	Not P (readily biodeg)	OECD Guideline 301 C (Ready Biodegradability: Modified MITI Test (I));OECD Guideline 301 C (Ready Biodegradability: Modified MITI Test (I));OECD Guideline 301 F (Ready Biodegradability: Manometric Respirometry Test);OECD Guideline 301 F (Ready Biodegradability: Manometric Respirometry Test)	0	0	4	0	0	0	0	26.151	1.11824	29.243	8.31655	more deg info needed	P	-	Not P	Not M
(p)700-859-8	Potential PMT/vPvM	Potential PMT/vPvM	2-[2-[2-[2-[2-[2-(2-methoxyethoxy)ethoxy]ethoxy]ethoxy]ethoxy]ethoxy]ethyl methanesulfonate	ABSVPRBGVPHWDJ-UHFFFAOYSA-N	COCCOCCOCCOCCOCCOCCOCCOS(=O)(=O)C	InChI=1S/C16H34O10S/c1-19-3-4-20-5-6-21-7-8-22-9-10-23-11-12-24-13-14-25-15-16-26-27(2,17)18/h3-16H2,1-2H3	organic	477775-57-8	700-859-8	REACH	Chemaxon		Intermediate Use Only	N	https://echa.europa.eu/registration-dossier/-/registered-dossier/29567	https://echa.europa.eu/substance-information/-/substanceinfo/100.223.644		1	0	0	1	Potential P/vP	est. t1/2 = 9 664d, and BIOWIN screen tool as recommended in the PBT guideline						-	-	-	-	-	-	-	-	-	-	-	-	346.573	27.884	9663.85	-	Pscreen	P	-	Potential P/vP	vM
(p)206-490-4	Not enough data	Not enough data	3'-(trifluoromethyl)acetophenone	ABXGMGUHGLQMAW-UHFFFAOYSA-N	CC(=O)c1cc(ccc1)C(F)(F)F	InChI=1S/C9H7F3O/c1-6(13)7-3-2-4-8(5-7)9(10,11)12/h2-5H,1H3	organic	349-76-8	206-490-4	REACH	Arp et al. (2017)		Intermediate Use Only	N	https://echa.europa.eu/registration-dossier/-/registered-dossier/11747	https://echa.europa.eu/substance-information/-/substanceinfo/100.005.901		1	0	0	1	no conclusion/data	only limited QSAR data, est. t1/2 = 97d						-	-	-	-	-	-	-	-	-	-	-	-	60.7275	1.58995	96.5537	3.55863	more deg info needed	not P	P	no conclusion/data	vM
(p)700-129-9	PM	PM	3-({6-[(2-cyanoethyl)amino]hexyl}amino)propanenitrile	ABYBSKYSXDSVJG-UHFFFAOYSA-N	N#CCCNCCCCCCNCCC#N	InChI=1S/C12H22N4/c13-7-5-11-15-9-3-1-2-4-10-16-12-6-8-14/h15-16H,1-6,9-12H2	organic	2004-62-8	700-129-9	REACH	ProSP		0 - 10 tonnes per annum	N	https://echa.europa.eu/registration-dossier/-/registered-dossier/1431	https://echa.europa.eu/substance-information/-/substanceinfo/100.127.667		1	0	0	1	Potential P/vP++	est. t1/2 = 36d, weight-of-evidence (this study) based on all known QSARs and majority of biodegradation screen tests, e.g. OECD Guideline 301 F (Ready Biodegradability: Manometric Respirometry Test)						-	-	-	Potential P/vP	OECD Guideline 301 F (Ready Biodegradability: Manometric Respirometry Test)	0	1	0	0	0	0	0	9.31879	3.89279	36.2761	4.99881	-	P	P	Potential P/vP++	vM
(p)689-137-0	Potential PMT/vPvM	Potential PMT/vPvM	2-Fluoro-5-(methylsulfonyl)benzoic acid	ACBAHAXPEQHVHO-UHFFFAOYSA-N	CS(=O)(=O)c1cc(C(=O)O)c(F)cc1	InChI=1S/C8H7FO4S/c1-14(12,13)5-2-3-7(9)6(4-5)8(10)11/h2-4H,1H3,(H,10,11)	organic	247569-56-8	689-137-0	REACH	Chemaxon		0 - 10 tonnes per annum	N	https://echa.europa.eu/registration-dossier/-/registered-dossier/5363	https://echa.europa.eu/substance-information/-/substanceinfo/100.215.914		1	0	0	1	Potential P/vP	est. t1/2 = 113d, weight-of-evidence (this study) based on all known QSARs and majority of biodegradation screen tests, e.g. OECD Guideline 301 F (Ready Biodegradability: Manometric Respirometry Test);OECD Guideline 301 F (Ready Biodegradability: Manometric Respirometry Test)						-	-	-	Potential P/vP	OECD Guideline 301 F (Ready Biodegradability: Manometric Respirometry Test);OECD Guideline 301 F (Ready Biodegradability: Manometric Respirometry Test)	2	0	0	0	0	0	0	42.6079	2.64579	112.732	3.52581	more deg info needed	not P	-	Potential P/vP	vM
(p)234-163-6	Not enough data	Not enough data	4-(diethylamino)-2-butyn-1-ol	ACGZBRWTWOZSFU-UHFFFAOYSA-N	CCN(CC)CC#CCO	InChI=1S/C8H15NO/c1-3-9(4-2)7-5-6-8-10/h10H,3-4,7-8H2,1-2H3	organic	10575-25-4	234-163-6	REACH	Arp et al. (2017)		Intermediate Use Only	N	https://echa.europa.eu/registration-dossier/-/registered-dossier/6199	https://echa.europa.eu/substance-information/-/substanceinfo/100.031.045		1	0	0	1	no conclusion/data	only limited QSAR data, est. t1/2 = 27d						-	-	-	-	-	-	-	-	-	-	-	-	20.1053	1.33611	26.8629	4.45673	-	P	-	no conclusion/data	vM
(p)445-780-7	Not enough data	Not enough data	Ethyl 2-hydroxy-3-methylbut-3-enoate	ACQFOMVLRAEQCK-UHFFFAOYSA-N	CCOC(=O)C(O)C(=C)C	InChI=1S/C7H12O3/c1-4-10-7(9)6(8)5(2)3/h6,8H,2,4H2,1,3H3	organic	-	445-780-7	REACH	Chemaxon		Tonnage Data Confidential	N	https://echa.europa.eu/registration-dossier/-/registered-dossier/4132	https://echa.europa.eu/substance-information/-/substanceinfo/100.104.035		1	0	0	1	no conclusion/data	only limited QSAR data, est. t1/2 = 8d						-	-	-	-	-	-	-	-	-	-	-	-	6.04046	1.26863	7.66312	4.63522	-	not P	-	no conclusion/data	vM
(p)221-088-9	Not enough data	Not enough data	3,9-dimethyl-2,4,8,10-tetraoxa-3,9-diphosphaspiro[5.5]undecane 3,9-dioxide	ACRCGKKNPOZIPG-UHFFFAOYSA-N	CP1(=O)OCC2(CO1)COP(=O)(C)OC2	InChI=1S/C7H14O6P2/c1-14(8)10-3-7(4-11-14)5-12-15(2,9)13-6-7/h3-6H2,1-2H3	organic	3001-98-7	221-088-9	REACH	Chemaxon		10 - 100 tonnes per annum	Y	https://echa.europa.eu/registration-dossier/-/registered-dossier/23956	https://echa.europa.eu/substance-information/-/substanceinfo/100.019.172		1	0	0	1	no conclusion/data	only limited QSAR data, est. t1/2 = 71d						-	-	-	-	-	-	-	-	-	-	-	-	51.6677	1.37886	71.2424	4.07615	more deg info needed	P	-	no conclusion/data	vM
(p)260-828-5	Not P, Not M	Not P, Not M	2-ethylhexyl 10-ethyl-4-[[2-[(2-ethylhexyl)oxy]-2-oxoethyl]thio]-4-methyl-7-oxo-8-oxa-3,5-dithia-4-stannatetradecanoate	ACRNSUGLVQJCOM-UHFFFAOYSA-K	CCCCC(CC)COC(=O)CS[Sn](C)(SCC(=O)OCC(CC)CCCC)SCC(=O)OCC(CC)CCCC	InChI=1S/3C10H20O2S.CH3.Sn/c3*1-3-5-6-9(4-2)7-12-10(11)8-13;;/h3*9,13H,3-8H2,1-2H3;1H3;/q;;;;+3/p-3	organometallic substance/salt	57583-34-3	260-828-5	REACH	QSARtoolbox		1000 - 10000 tonnes per annum	Y	https://echa.europa.eu/registration-dossier/-/registered-dossier/14432	https://echa.europa.eu/substance-information/-/substanceinfo/100.055.280		1	0	0	1	Not P	Not P (readily biodeg): ISO DIS 9408 (Ultimate Aerobic Biodegradability - Method by Determining the Oxygen Demand in a Closed Respirometer);EU Method C.4-D (Determination of the "Ready" Biodegradability - Manometric Respirometry Test) Cited as Directive 92/69/EEC, C.4-D;ISO DIS 9408 (Ultimate Aerobic Biodegradability - Method by Determining the Oxygen Demand in a Closed Respirometer);EU Method C.…						-	-	-	Not P (readily biodeg)	ISO DIS 9408 (Ultimate Aerobic Biodegradability - Method by Determining the Oxygen Demand in a Closed Respirometer);EU Method C.4-D (Determination of the "Ready" Biodegradability - Manometric Respirometry Test) Cited as Directive 92/69/EEC, C.4-D;ISO DIS 9408 (Ultimate Aerobic Biodegradability - Method by Determining the Oxygen Demand in a Closed Respirometer);EU Method C.4-D (Determination of th…	0	0	8	0	0	0	0	7.4882	3.42502	25.6473	-	-	P	P	Not P	Not M
(p)278-388-8	PM	PM	2-cyano-2-[2,3-dihydro-3-(tetrahydro-2,4,6-trioxo-5(2H)-pyrimidinylidene)-1H-isoindol-1-ylidene]-N-methylacetamide	ACUPDOXCXXCPIX-UHFFFAOYSA-N	C(=O)(C(=c1c2c(c(=C3C(=O)NC(=O)NC3=O)[nH]1)cccc2)C#N)NC	InChI=1S/C16H11N5O4/c1-18-13(22)9(6-17)11-7-4-2-3-5-8(7)12(19-11)10-14(23)20-16(25)21-15(10)24/h2-5,19H,1H3,(H,18,22)(H2,20,21,23,24,25)	organic	76199-85-4	278-388-8	REACH	ProSP		100 - 1000 tonnes per annum	Y	https://echa.europa.eu/registration-dossier/-/registered-dossier/10440	https://echa.europa.eu/substance-information/-/substanceinfo/100.071.241		1	0	0	1	P	No significant biodegradation in 301F test. The PBT assessment evaluates the substance to be persistent. Therefore this substance is assessed to be persistent in water. (Berger et al. 2018)						P	-	-	Potential P/vP	OECD Guideline 301 F (Ready Biodegradability: Manometric Respirometry Test);OECD Guideline 301 F (Ready Biodegradability: Manometric Respirometry Test)	2	0	0	0	0	0	0	-	-	P	3.35046	-	-	P	Potential P/vP	vM
(p)265-747-9	Not P, Not M	Not P, Not M	α,2,2,6-tetramethylcyclohexene-1-butyraldehyde	ACVNYUMGXUDACR-UHFFFAOYSA-N	CC1(C)CCC=C(C)C1C(C)CCC=O	InChI=1S/C14H24O/c1-11-7-5-9-14(3,4)13(11)12(2)8-6-10-15/h7,10,12-13H,5-6,8-9H2,1-4H3	organic	65405-84-7	265-747-9	REACH	ProSP		0 - 10 tonnes per annum;Intermediate Use Only	N	https://echa.europa.eu/registration-dossier/-/registered-dossier/19713;https://echa.europa.eu/registration-dossier/-/registered-dossier/10563	https://echa.europa.eu/substance-information/-/substanceinfo/100.059.753		1	0	0	1	Not P	Not P (readily biodeg): EU Method C.4-D (Determination of the "Ready" Biodegradability - Manometric Respirometry Test);EU Method C.4-D (Determination of the "Ready" Biodegradability - Manometric Respirometry Test);OECD Guideline 301 F (Ready Biodegradability: Manometric Respirometry Test);OECD Guideline 301 F (Ready Biodegradability: Manometric Respirometry Test)						-	-	-	Not P (readily biodeg)	EU Method C.4-D (Determination of the "Ready" Biodegradability - Manometric Respirometry Test);EU Method C.4-D (Determination of the "Ready" Biodegradability - Manometric Respirometry Test);OECD Guideline 301 F (Ready Biodegradability: Manometric Respirometry Test);OECD Guideline 301 F (Ready Biodegradability: Manometric Respirometry Test)	0	0	4	0	0	0	0	17.4191	1.61321	28.1005	-	-	not P	P	Not P	Not M
(p)604-045-2	Not M	PM	N-Pentanoyl-N-{[2'-(1H-tetrazol-5-yl)biphenyl-4-yl]methyl}-L-valine	ACWBQPMHZXGDFX-UHFFFAOYSA-N	CCCCC(=O)N(Cc1ccc(cc1)c1ccccc1c1nnn[nH]1)C(C(C)C)C(=O)O	InChI=1S/C24H29N5O3/c1-4-5-10-21(30)29(22(16(2)3)24(31)32)15-17-11-13-18(14-12-17)19-8-6-7-9-20(19)23-25-27-28-26-23/h6-9,11-14,16,22H,4-5,10,15H2,1-3H3,(H,31,32)(H,25,26,27,28)	organic	137862-53-4	604-045-2	REACH	QSARtoolbox		Intermediate Use Only;Intermediate Use Only	N	https://echa.europa.eu/registration-dossier/-/registered-dossier/18425;https://echa.europa.eu/registration-dossier/-/registered-dossier/5855	https://echa.europa.eu/substance-information/-/substanceinfo/100.113.097		1	0	0	1	Potential P/vP++	est. t1/2 = 174d, weight-of-evidence (this study) based on all known QSARs and majority of biodegradation screen tests, e.g. OECD Guideline 301 B (Ready Biodegradability: CO2 Evolution Test);OECD Guideline 301 B (Ready Biodegradability: CO2 Evolution Test)						-	-	-	Potential P/vP	OECD Guideline 301 B (Ready Biodegradability: CO2 Evolution Test);OECD Guideline 301 B (Ready Biodegradability: CO2 Evolution Test)	2	0	0	0	0	0	0	21.8229	7.96189	173.752	-	-	P	P	Potential P/vP++	Not M
(p)260-633-5	Not enough data	Not enough data	[μ-[carbonato(2-)-O:O']]dihydroxydioxodizirconium	ACWOHNQUPJAZIT-UHFFFAOYSA-J	O[Zr](=O)OC(=O)O[Zr](=O)O	InChI=1S/CH2O3.2H2O.2O.2Zr/c2-1(3)4;;;;;;/h(H2,2,3,4);2*1H2;;;;/q;;;;;2*+2/p-4	organometallic substance/salt	57219-64-4	260-633-5	REACH	Chemaxon		10000 - 100000 tonnes per annum	Y	https://echa.europa.eu/registration-dossier/-/registered-dossier/14950	https://echa.europa.eu/substance-information/-/substanceinfo/100.055.104		1	0	0	1	no conclusion/data	only limited QSAR data, est. t1/2 = 217d						-	-	-	-	-	-	-	-	-	-	-	-	60.0311	3.60885	216.643	-	more deg info needed	P	Not P	no conclusion/data	vM
(p)408-040-4;(p)438-510-4	Not P	Not P	E-ethyl-4-oxo-4-phenylcrotonate	ACXLBHHUHSJENU-UHFFFAOYSA-N	CCOC(=O)C=CC(=O)c1ccccc1	InChI=1S/C12H12O3/c1-2-15-12(14)9-8-11(13)10-6-4-3-5-7-10/h3-9H,2H2,1H3	organic	15121-89-8	408-040-4	REACH	QSARtoolbox		Tonnage Data Confidential	N	https://echa.europa.eu/registration-dossier/-/registered-dossier/8380	https://echa.europa.eu/substance-information/-/substanceinfo/100.100.947		2	0	0	2	Not P	est. t1/2 = 12d, and consistency across all tested QSARs						-	-	-	-	-	-	-	-	-	-	-	-	10.5621	1.14454	12.0887	3.53992	-	not P	Not P	Not P	M
(p)245-310-9	Not enough data	Not enough data	4-chloro-3-nitro-5-sulphamoylbenzoic acid	ACYLUAGCBGTEJF-UHFFFAOYSA-N	NS(=O)(=O)c1cc(cc(c1Cl)N(=O)=O)C(=O)O	InChI=1S/C7H5ClN2O6S/c8-6-4(10(13)14)1-3(7(11)12)2-5(6)17(9,15)16/h1-2H,(H,11,12)(H2,9,15,16)	organic	22892-96-2	245-310-9	REACH	QSARtoolbox		Intermediate Use Only	N	https://echa.europa.eu/registration-dossier/-/registered-dossier/29339	https://echa.europa.eu/substance-information/-/substanceinfo/100.041.176		1	0	0	1	no conclusion/data	only limited QSAR data, est. t1/2 = 74d						-	-	-	-	-	-	-	-	-	-	-	-	65.512	1.12474	73.6838	3.53483	more deg info needed	P	-	no conclusion/data	vM
(p)209-052-0	Not P	Not P	(3H)-benzofuran-2-one	ACZGCWSMSTYWDQ-UHFFFAOYSA-N	C1c2ccccc2OC1=O	InChI=1S/C8H6O2/c9-8-5-6-3-1-2-4-7(6)10-8/h1-4H,5H2	organic	553-86-6	209-052-0	REACH	Arp et al. (2017)		1 - 10 tonnes per annum	N	https://echa.europa.eu/registration-dossier/-/registered-dossier/2122	https://echa.europa.eu/substance-information/-/substanceinfo/100.008.230		1	0	0	1	Not P	Not P (readily biodeg): OECD Guideline 301 B (Ready Biodegradability: CO2 Evolution Test);OECD Guideline 301 B (Ready Biodegradability: CO2 Evolution Test)						-	-	-	Not P (readily biodeg)	OECD Guideline 301 B (Ready Biodegradability: CO2 Evolution Test);OECD Guideline 301 B (Ready Biodegradability: CO2 Evolution Test)	0	0	2	0	0	0	0	10.3658	1.11436	11.5512	4.44419	-	not P	Not P	Not P	vM
(p)203-176-9	Potential PMT/vPvM	PMT	4-chlorophenyl isocyanate	ADAKRBAJFHTIEW-UHFFFAOYSA-N	c1cc(ccc1N=C=O)Cl	InChI=1S/C7H4ClNO/c8-6-1-3-7(4-2-6)9-5-10/h1-4H	organic	104-12-1	203-176-9	REACH	Arp et al. (2017)		Intermediate Use Only;Intermediate Use Only	N	https://echa.europa.eu/registration-dossier/-/registered-dossier/1148;https://echa.europa.eu/registration-dossier/-/registered-dossier/6914	https://echa.europa.eu/substance-information/-/substanceinfo/100.002.888		1	0	0	1	Potential P/vP++	est. t1/2 = 46d, weight-of-evidence (this study) based on all known QSARs and majority of biodegradation screen tests, e.g. OECD Guideline 301 D (Ready Biodegradability: Closed Bottle Test);OECD Guideline 301 D (Ready Biodegradability: Closed Bottle Test)						-	-	-	Potential P/vP	OECD Guideline 301 D (Ready Biodegradability: Closed Bottle Test);OECD Guideline 301 D (Ready Biodegradability: Closed Bottle Test)	2	0	0	0	0	0	0	33.4965	1.3844	46.3725	4.72968	more deg info needed	P	P	Potential P/vP++	Pot. M/vM
(p)203-499-5	Not M	Not M	Tetradecamethylhexasiloxane	ADANNTOYRVPQLJ-UHFFFAOYSA-N	C[Si](C)(C)O[Si](C)(C)O[Si](C)(C)O[Si](C)(C)O[Si](C)(C)O[Si](C)(C)C	InChI=1S/C14H42O5Si6/c1-20(2,3)15-22(7,8)17-24(11,12)19-25(13,14)18-23(9,10)16-21(4,5)6/h1-14H3	organosilicon	107-52-8	203-499-5	REACH	QSARtoolbox		10 - 100 tonnes per annum	Y	https://echa.europa.eu/registration-dossier/-/registered-dossier/20234	https://echa.europa.eu/substance-information/-/substanceinfo/100.003.182		1	0	0	1	Potential P/vP	est. t1/2 = 77d, weight-of-evidence (this study) based on all known QSARs and majority of biodegradation screen tests, e.g. OECD Guideline 310 (Ready Biodegradability - CO2 in Sealed Vessels (Headspace Test);OECD Guideline 310 (Ready Biodegradability - CO2 in Sealed Vessels (Headspace Test)						-	-	-	Potential P/vP	OECD Guideline 310 (Ready Biodegradability - CO2 in Sealed Vessels (Headspace Test);OECD Guideline 310 (Ready Biodegradability - CO2 in Sealed Vessels (Headspace Test)	2	0	0	0	0	0	0	49.2763	1.56345	77.0408	214.727	Pscreen	P	-	Potential P/vP	Not M
(p)807-112-6	Potential PMT/vPvM	Potential PMT/vPvM	3-[3-(diethylcarbamoyl)pyridinium-1-yl]propane-1-sulfonate	ADBPXBUMJVOHEH-UHFFFAOYSA-N	CCN(CC)C(=O)c1ccc[n+](CCCS(=O)(=O)[O-])c1	InChI=1S/C13H20N2O4S/c1-3-15(4-2)13(16)12-7-5-8-14(11-12)9-6-10-20(17,18)19/h5,7-8,11H,3-4,6,9-10H2,1-2H3	organic	1393708-17-2	807-112-6	REACH	Chemaxon		1+ tonnes per annum	N	https://echa.europa.eu/registration-dossier/-/registered-dossier/20779	https://echa.europa.eu/substance-information/-/substanceinfo/100.234.569		1	0	0	1	Potential P/vP	est. t1/2 = 36d, weight-of-evidence (this study) based on all known QSARs and majority of biodegradation screen tests, e.g. EU Method C.4-C (Determination of the "Ready" Biodegradability - Carbon Dioxide Evolution Test) (2008);OECD Guideline 301 B (Ready Biodegradability: CO2 Evolution Test) (1992);EU Method C.4-C (Determination of the "Ready" Biodegradability - Carbon Dioxide Evolution Test) (20…						-	-	-	Potential P/vP	EU Method C.4-C (Determination of the "Ready" Biodegradability - Carbon Dioxide Evolution Test) (2008);OECD Guideline 301 B (Ready Biodegradability: CO2 Evolution Test) (1992);EU Method C.4-C (Determination of the "Ready" Biodegradability - Carbon Dioxide Evolution Test) (2008);OECD Guideline 301 B (Ready Biodegradability: CO2 Evolution Test) (1992)	2	0	0	0	0	0	0	17.7039	2.03467	36.0216	-	-	P	-	Potential P/vP	vM
(p)210-283-4	Potential PMT/vPvM	Potential PMT/vPvM	1,3-dimethyl-1,3-diphenylurea	ADCBKYIHQQCFHE-UHFFFAOYSA-N	CN(C(=O)N(C)c1ccccc1)c1ccccc1	InChI=1S/C15H16N2O/c1-16(13-9-5-3-6-10-13)15(18)17(2)14-11-7-4-8-12-14/h3-12H,1-2H3	organic	611-92-7	210-283-4	REACH	QSARtoolbox		10 - 100 tonnes per annum	Y	https://echa.europa.eu/registration-dossier/-/registered-dossier/20364	https://echa.europa.eu/substance-information/-/substanceinfo/100.009.350		1	0	0	1	Potential P/vP	est. t1/2 = 45d, weight-of-evidence (this study) based on all known QSARs and majority of biodegradation screen tests, e.g. EU Method C.4-E (Determination of the "Ready" Biodegradability - Closed Bottle Test);EU Method C.4-E (Determination of the "Ready" Biodegradability - Closed Bottle Test)						-	-	-	Potential P/vP	EU Method C.4-E (Determination of the "Ready" Biodegradability - Closed Bottle Test);EU Method C.4-E (Determination of the "Ready" Biodegradability - Closed Bottle Test)	2	0	0	0	0	0	0	23.8176	1.90708	45.422	4.05159	-	P	-	Potential P/vP	M
(p)210-606-9	Not enough data	Not enough data	4-cyanobenzoic acid	ADCUEPOHPCPMCE-UHFFFAOYSA-N	OC(=O)c1ccc(cc1)C#N	InChI=1S/C8H5NO2/c9-5-6-1-3-7(4-2-6)8(10)11/h1-4H,(H,10,11)	organic	619-65-8	210-606-9	REACH	QSARtoolbox		Intermediate Use Only	N	https://echa.europa.eu/registration-dossier/-/registered-dossier/24401	https://echa.europa.eu/substance-information/-/substanceinfo/100.009.644		1	0	0	1	no conclusion/data	only limited QSAR data, est. t1/2 = 18d						-	-	-	-	-	-	-	-	-	-	-	-	10.3113	1.75055	18.0505	3.72054	-	not P	-	no conclusion/data	vM
(p)414-170-2	Not M	Not M	2-[4-[(4-hydroxyphenyl)sulfonyl]phenoxy]-4,4-dimethyl-N-[5-[(methylsulfonyl)amino]-2-[4-(1,1,3,3-tetramethylbutyl)phenoxy]phenyl]-3-oxopentanamide	ADEHPEDTWPPVHI-UHFFFAOYSA-N	CC(C)(C)CC(C)(C)c1ccc(Oc2c(NC(=O)C(Oc3ccc(cc3)S(=O)(=O)c3ccc(O)cc3)C(=O)C(C)(C)C)cc(NS(=O)(=O)C)cc2)cc1	InChI=1S/C40H48N2O9S2/c1-38(2,3)25-40(7,8)26-10-15-29(16-11-26)50-34-23-12-27(42-52(9,46)47)24-33(34)41-37(45)35(36(44)39(4,5)6)51-30-17-21-32(22-18-30)53(48,49)31-19-13-28(43)14-20-31/h10-24,35,42-43H,25H2,1-9H3,(H,41,45)	organic	135937-20-1	414-170-2	REACH	Chemaxon		Tonnage Data Confidential	N	https://echa.europa.eu/registration-dossier/-/registered-dossier/9936	https://echa.europa.eu/substance-information/-/substanceinfo/100.101.329		1	0	0	1	Potential P/vP	est. t1/2 = 3 288d, and BIOWIN screen tool as recommended in the PBT guideline						-	-	-	-	-	-	-	-	-	-	-	-	544.598	6.03705	3287.76	4.73283	Pscreen	P	-	Potential P/vP	Not M
(p)807-867-1	Not enough data	Not enough data	6,8-Difluoro-1-(methylamino)-7-(4-methylpiperazin-1-yl)-4-oxo-1,4-dihydroquinoline-3-carboxylic acid	ADFVPAPYAFZEQX-UHFFFAOYSA-N	CNn1cc(C(=O)O)c(=O)c2cc(F)c(N3CCN(C)CC3)c(F)c12	InChI=1S/C16H18F2N4O3/c1-19-22-8-10(16(24)25)15(23)9-7-11(17)14(12(18)13(9)22)21-5-3-20(2)4-6-21/h7-8,19H,3-6H2,1-2H3,(H,24,25)	organic	100276-37-7	807-867-1	REACH	Chemaxon		Intermediate Use Only	N	https://echa.europa.eu/registration-dossier/-/registered-dossier/17502	https://echa.europa.eu/substance-information/-/substanceinfo/100.235.723		1	0	0	1	no conclusion/data	no data						-	-	-	-	-	-	-	-	-	-	-	-	-	-	-	-	-	-	-	no conclusion/data	vM
(p)225-929-0	Not enough data	Not enough data	N-(butoxymethyl)methacrylamide	ADGJZVKOKVENDN-UHFFFAOYSA-N	CCCCOCNC(=O)C(=C)C	InChI=1S/C9H17NO2/c1-4-5-6-12-7-10-9(11)8(2)3/h2,4-7H2,1,3H3,(H,10,11)	organic	5153-77-5	225-929-0	REACH	QSARtoolbox		0 - 10 tonnes per annum	N	https://echa.europa.eu/registration-dossier/-/registered-dossier/23042	https://echa.europa.eu/substance-information/-/substanceinfo/100.023.572		1	0	0	1	no conclusion/data	only limited QSAR data, est. t1/2 = 28d						-	-	-	-	-	-	-	-	-	-	-	-	11.5227	2.46829	28.4414	4.64535	-	P	-	no conclusion/data	M
(p)256-457-3	Not M	Not M	2-(2-methoxyethoxy)ethyl 4-[(5-cyano-1-ethyl-1,6-dihydro-2-hydroxy-4-methyl-6-oxopyridin-3-yl)azo]benzoate	ADKSYEDFFNJDRV-MOHJPFBDSA-N	CCN1C(=O)/C(=N\Nc2ccc(cc2)C(=O)OCCOCCOC)/C(=C(C#N)C1=O)C	InChI=1S/C21H24N4O6/c1-4-25-19(26)17(13-22)14(2)18(20(25)27)24-23-16-7-5-15(6-8-16)21(28)31-12-11-30-10-9-29-3/h5-8,23H,4,9-12H2,1-3H3/b24-18-	organic	49744-26-5	256-457-3	REACH	Chemaxon		0 - 10 tonnes per annum	N	https://echa.europa.eu/registration-dossier/-/registered-dossier/23971	https://echa.europa.eu/substance-information/-/substanceinfo/100.051.308		1	0	0	1	Potential P/vP	est. t1/2 = 63d, weight-of-evidence (this study) based on all known QSARs and majority of biodegradation screen tests, e.g. OECD Guideline 301 F (Ready Biodegradability: Manometric Respirometry Test)						-	-	-	Potential P/vP	OECD Guideline 301 F (Ready Biodegradability: Manometric Respirometry Test)	1	0	0	0	0	0	0	47.1498	1.33219	62.8127	-	more deg info needed	P	-	Potential P/vP	Not M
(p)440-530-3	Not enough data	Not enough data	1-(4-ethoxyphenylethynyl)-trans-4-(4-propylcyclohexyl)benzene	ADQFOQFNQXFZLH-UHFFFAOYSA-N	CCCC1CCC(CC1)c1ccc(cc1)C#Cc1ccc(OCC)cc1	InChI=1S/C25H30O/c1-3-5-20-8-14-23(15-9-20)24-16-10-21(11-17-24)6-7-22-12-18-25(19-13-22)26-4-2/h10-13,16-20,23H,3-5,8-9,14-15H2,1-2H3	organic	116903-48-1	440-530-3	REACH	Chemaxon		Tonnage Data Confidential	N	https://echa.europa.eu/registration-dossier/-/registered-dossier/3134	https://echa.europa.eu/substance-information/-/substanceinfo/100.103.684		1	0	0	1	no conclusion/data	only limited QSAR data, est. t1/2 = 81d						-	-	-	-	-	-	-	-	-	-	-	-	41.7561	1.94092	81.0452	4.81832	-	P	-	no conclusion/data	Not M
(p)948-973-9	Potential PMT/vPvM	Potential PMT/vPvM	N-[(benzyloxy)carbonyl]glycyl-N-[(2S)-1-{4-[(tert-butoxycarbonyl)oxy]phenyl}-3-hydroxypropan-2-yl]-L-alaninamide	ADRHLXNTZZAYJD-RXVVDRJESA-N	C[C@H](NC(=O)CNC(=O)OCc1ccccc1)C(=O)N[C@H](CO)Cc1ccc(OC(=O)OC(C)(C)C)cc1	InChI=1S/C27H35N3O8/c1-18(29-23(32)15-28-25(34)36-17-20-8-6-5-7-9-20)24(33)30-21(16-31)14-19-10-12-22(13-11-19)37-26(35)38-27(2,3)4/h5-13,18,21,31H,14-17H2,1-4H3,(H,28,34)(H,29,32)(H,30,33)/t18-,21-/m0/s1	organic	-	948-973-9	REACH	Chemaxon		Intermediate Use Only	N	https://echa.europa.eu/registration-dossier/-/registered-dossier/27242	https://echa.europa.eu/substance-information/-/substanceinfo/100.266.790		1	0	0	1	Potential P/vP	est. t1/2 = 470d, and BIOWIN screen tool as recommended in the PBT guideline						-	-	-	-	-	-	-	-	-	-	-	-	56.635	8.30688	470.46	-	Pscreen	P	-	Potential P/vP	Pot. M/vM
(p)247-777-4	Not P, Not M	Not P, Not M	Isodecyl diphenyl phosphite	ADRNSOYXKABLGT-UHFFFAOYSA-N	CC(C)CCCCCCCOP(Oc1ccccc1)Oc1ccccc1	InChI=1S/C22H31O3P/c1-20(2)14-8-4-3-5-13-19-23-26(24-21-15-9-6-10-16-21)25-22-17-11-7-12-18-22/h6-7,9-12,15-18,20H,3-5,8,13-14,19H2,1-2H3	organic	26544-23-0	247-777-4	REACH	QSARtoolbox		100 - 1000 tonnes per annum	Y	https://echa.europa.eu/registration-dossier/-/registered-dossier/13763	https://echa.europa.eu/substance-information/-/substanceinfo/100.043.419		1	0	0	1	Not P	Not P (readily biodeg): OECD Guideline 301 D (Ready Biodegradability: Closed Bottle Test);OECD Guideline 301 D (Ready Biodegradability: Closed Bottle Test)						-	-	-	Not P (readily biodeg)	OECD Guideline 301 D (Ready Biodegradability: Closed Bottle Test);OECD Guideline 301 D (Ready Biodegradability: Closed Bottle Test)	0	0	2	0	0	0	0	47.4128	2.87737	136.424	6.21241	-	P	P	Not P	Not M
(p)948-498-7	Not M	Not M	(3E)-4-[(1S,3aS,4R,7aS)-1,7a-dimethyloctahydro-4H-1,4-methanoinden-4-yl]pent-3-en-2-one	ADSLOTSUFNDWQA-WDQFETOXSA-N	CC(=O)/C=C(\C)/[C@]12C[C@]3(C)CC[C@H]1[C@]3(C)CCC2	InChI=1S/C17H26O/c1-12(10-13(2)18)17-8-5-7-16(4)14(17)6-9-15(16,3)11-17/h10,14H,5-9,11H2,1-4H3/b12-10+/t14-,15-,16-,17-/m0/s1	organic	143785-33-5	948-498-7	REACH	Chemaxon		1 - 10 tonnes per annum	N	https://echa.europa.eu/registration-dossier/-/registered-dossier/26738	https://echa.europa.eu/substance-information/-/substanceinfo/100.263.323		1	0	0	1	Potential P/vP	est. t1/2 = 134d, and BIOWIN screen tool as recommended in the PBT guideline						-	-	-	-	-	-	-	-	-	-	-	-	121.752	1.10435	134.457	-	Pscreen	P	-	Potential P/vP	Not M
(p)223-342-4	PM	PM	N-[3-(dimethylamino)propyl]acrylamide	ADTJPOBHAXXXFS-UHFFFAOYSA-N	CN(C)CCCNC(=O)C=C	InChI=1S/C8H16N2O/c1-4-8(11)9-6-5-7-10(2)3/h4H,1,5-7H2,2-3H3,(H,9,11)	organic	3845-76-9	223-342-4	REACH	Arp et al. (2017)		Intermediate Use Only	N	https://echa.europa.eu/registration-dossier/-/registered-dossier/11356	https://echa.europa.eu/substance-information/-/substanceinfo/100.021.222		1	0	0	1	Potential P/vP++	est. t1/2 = 28d, weight-of-evidence (this study) based on all known QSARs and majority of biodegradation screen tests, e.g. OECD Guideline 301 B (Ready Biodegradability: CO2 Evolution Test);OECD Guideline 301 B (Ready Biodegradability: CO2 Evolution Test);OECD Guideline 301 C (Ready Biodegradability: Modified MITI Test (I));OECD Guideline 301 C (Ready Biodegradability: Modified MITI Test (I))						-	-	-	Potential P/vP	OECD Guideline 301 B (Ready Biodegradability: CO2 Evolution Test);OECD Guideline 301 B (Ready Biodegradability: CO2 Evolution Test);OECD Guideline 301 C (Ready Biodegradability: Modified MITI Test (I));OECD Guideline 301 C (Ready Biodegradability: Modified MITI Test (I))	4	0	0	0	0	0	0	24.4711	1.16019	28.3912	4.61981	-	P	P	Potential P/vP++	vM
(p)208-952-0	Potential PMT/vPvM	Potential PMT/vPvM	4,4',4''-methylidynetrianiline	ADUMIBSPEHFSLA-UHFFFAOYSA-N	Nc1ccc(cc1)C(c1ccc(N)cc1)c1ccc(N)cc1	InChI=1S/C19H19N3/c20-16-7-1-13(2-8-16)19(14-3-9-17(21)10-4-14)15-5-11-18(22)12-6-15/h1-12,19H,20-22H2	organic	548-61-8	208-952-0	REACH	Chemaxon		Intermediate Use Only	N	https://echa.europa.eu/registration-dossier/-/registered-dossier/16399	https://echa.europa.eu/substance-information/-/substanceinfo/100.008.139		1	0	0	1	vP	est. t1/2 = 910d, weight-of-evidence (this study) based on all known QSARs and majority of biodegradation screen tests, e.g. EU Method C.4-D (Determination of the "Ready" Biodegradability - Manometric Respirometry Test);EU Method C.4-D (Determination of the "Ready" Biodegradability - Manometric Respirometry Test);OECD Guideline 301 F (Ready Biodegradability: Manometric Respirometry Test);OECD Gui…						-	-	-	Potential P/vP	EU Method C.4-D (Determination of the "Ready" Biodegradability - Manometric Respirometry Test);EU Method C.4-D (Determination of the "Ready" Biodegradability - Manometric Respirometry Test);OECD Guideline 301 F (Ready Biodegradability: Manometric Respirometry Test);OECD Guideline 301 F (Ready Biodegradability: Manometric Respirometry Test)	4	0	0	0	0	0	0	244.859	3.7177	910.31	45.0412	Pscreen	P	-	Potential P/vP	Pot. M/vM
(p)816-326-9	Not enough data	Not enough data	1,4-phenylene bis((4-hydroxyphenyl)methanone)	ADUODNZKKNUWBZ-UHFFFAOYSA-N	Oc1ccc(cc1)C(=O)c1ccc(cc1)C(=O)c1ccc(O)cc1	InChI=1S/C20H14O4/c21-17-9-5-15(6-10-17)19(23)13-1-2-14(4-3-13)20(24)16-7-11-18(22)12-8-16/h1-12,21-22H	organic	15517-46-1	816-326-9	REACH	Chemaxon		0 - 10 tonnes per annum	N	https://echa.europa.eu/registration-dossier/-/registered-dossier/24389	https://echa.europa.eu/substance-information/-/substanceinfo/100.250.581		1	0	0	1	no conclusion/data	only limited QSAR data, est. t1/2 = 56d						-	-	-	-	-	-	-	-	-	-	-	-	29.9762	1.85892	55.7236	44.2266	more deg info needed	P	-	no conclusion/data	Pot. M/vM
(p)819-935-8	Not enough data	Not enough data	4-Hydroxy-3-methoxy-5-nitro-benzoic acid	AEDVAGWYAKIOIM-UHFFFAOYSA-N	COc1cc(cc(c1O)N(=O)=O)C(=O)O	InChI=1S/C8H7NO6/c1-15-6-3-4(8(11)12)2-5(7(6)10)9(13)14/h2-3,10H,1H3,(H,11,12)	organic	15785-54-3	819-935-8	REACH	Chemaxon		Intermediate Use Only	N	https://echa.europa.eu/registration-dossier/-/registered-dossier/26213	https://echa.europa.eu/substance-information/-/substanceinfo/100.254.389		1	0	0	1	no conclusion/data	only limited QSAR data, est. t1/2 = 23d						-	-	-	-	-	-	-	-	-	-	-	-	19.5331	1.16525	22.761	3.54426	-	not P	-	no conclusion/data	vM
(p)280-349-5	Not P	Not P	Isobutyl (S)-2-chloropropionate	AEEGJNJYJCGJFZ-UHFFFAOYSA-N	ClC(C)C(=O)OCC(C)C	InChI=1S/C7H13ClO2/c1-5(2)4-10-7(9)6(3)8/h5-6H,4H2,1-3H3	organic	83261-15-8	280-349-5	REACH	ProSP		Intermediate Use Only	N	https://echa.europa.eu/registration-dossier/-/registered-dossier/1955	https://echa.europa.eu/substance-information/-/substanceinfo/100.073.023		1	0	0	1	Not P	Not P (readily biodeg): OECD Guideline 301 B (Ready Biodegradability: CO2 Evolution Test);OECD Guideline 301 B (Ready Biodegradability: CO2 Evolution Test)						-	-	-	Not P (readily biodeg)	OECD Guideline 301 B (Ready Biodegradability: CO2 Evolution Test);OECD Guideline 301 B (Ready Biodegradability: CO2 Evolution Test)	0	0	2	0	0	0	0	15.872	1.27676	20.2647	-	-	not P	Not P	Not P	Pot. M/vM
(p)214-254-7	Not P	Not P	Octane-1,2-diol	AEIJTFQOBWATKX-UHFFFAOYSA-N	CCCCCCC(CO)O	InChI=1S/C8H18O2/c1-2-3-4-5-6-8(10)7-9/h8-10H,2-7H2,1H3	organic	1117-86-8	214-254-7	REACH	Arp et al. (2017)		1000 - 10000 tonnes per annum;Intermediate Use Only	Y	https://echa.europa.eu/registration-dossier/-/registered-dossier/14120;https://echa.europa.eu/registration-dossier/-/registered-dossier/25079	https://echa.europa.eu/substance-information/-/substanceinfo/100.012.959		1	0	0	1	Not P	Not P (readily biodeg): EU Method C.4-D (Determination of the "Ready" Biodegradability - Manometric Respirometry Test);EU Method C.4-D (Determination of the "Ready" Biodegradability - Manometric Respirometry Test);EU Method C.4-E (Determination of the "Ready" Biodegradability - Closed Bottle Test);EU Method C.4-E (Determination of the "Ready" Biodegradability - Closed Bottle Test);OECD Guideline …						-	-	-	Not P (readily biodeg)	EU Method C.4-D (Determination of the "Ready" Biodegradability - Manometric Respirometry Test);EU Method C.4-D (Determination of the "Ready" Biodegradability - Manometric Respirometry Test);EU Method C.4-E (Determination of the "Ready" Biodegradability - Closed Bottle Test);EU Method C.4-E (Determination of the "Ready" Biodegradability - Closed Bottle Test);OECD Guideline 301 D (Ready Biodegradab…	0	0	8	0	0	0	0	3.88169	1.47784	5.73651	5.38955	-	not P	Not P	Not P	vM
(p)230-331-8	Not enough data	Not enough data	Bromomethylcyclopropane	AEILLAXRDHDKDY-UHFFFAOYSA-N	BrCC1CC1	InChI=1S/C4H7Br/c5-3-4-1-2-4/h4H,1-3H2	organic	7051-34-5	230-331-8	REACH	QSARtoolbox		Intermediate Use Only	N	https://echa.europa.eu/registration-dossier/-/registered-dossier/21443	https://echa.europa.eu/substance-information/-/substanceinfo/100.027.574		1	0	0	1	no conclusion/data	only limited QSAR data, est. t1/2 = 28d						-	-	-	-	-	-	-	-	-	-	-	-	18.1834	1.5625	28.4115	6.16669	-	P	-	no conclusion/data	Pot. M/vM
(p)617-349-5	Potential PMT/vPvM	Potential PMT/vPvM	21a-Homo-6 alpha,7 alpha,15 alpha,16 alpha-tetrahydro-bis-3' H-cyclopropa[1',2':6,7;1'',2'':15,16]-5 beta,17 alpha-pregn-20-yne-3 beta,5,17,21a-tetrol	AEKIUMMMGNCKSL-UHFFFAOYSA-N	CC12CCC3C(C4CC4C4(O)CC(O)CCC34C)C1C1CC1C2(O)C#CCO	InChI=1S/C24H34O4/c1-21-7-4-13(26)12-24(21,28)17-10-14(17)19-16(21)5-8-22(2)20(19)15-11-18(15)23(22,27)6-3-9-25/h13-20,25-28H,4-5,7-12H2,1-2H3	organic	82543-17-7	617-349-5	REACH	Chemaxon		Intermediate Use Only	N	https://echa.europa.eu/registration-dossier/-/registered-dossier/12024	https://echa.europa.eu/substance-information/-/substanceinfo/100.124.841		1	0	0	1	Potential P/vP	est. t1/2 = 237d, weight-of-evidence (this study) based on all known QSARs and majority of biodegradation screen tests, e.g. OECD Guideline 301 F (Ready Biodegradability: Manometric Respirometry Test);OECD Guideline 301 F (Ready Biodegradability: Manometric Respirometry Test)						-	-	-	Potential P/vP	OECD Guideline 301 F (Ready Biodegradability: Manometric Respirometry Test);OECD Guideline 301 F (Ready Biodegradability: Manometric Respirometry Test)	2	0	0	0	0	0	0	95.8491	2.47486	237.213	-	Pscreen	P	NA	Potential P/vP	vM
(p)200-554-5;(t1)200-370-5	Not P	Not P	Androst-4-ene-3,17-dione	AEMFNILZOJDQLW-QAGGRKNESA-N	C[C@]12CCC(=O)C=C1CC[C@@H]1[C@@H]2CC[C@]2([C@H]1CCC2=O)C	InChI=1S/C19H26O2/c1-18-9-7-13(20)11-12(18)3-4-14-15-5-6-17(21)19(15,2)10-8-16(14)18/h11,14-16H,3-10H2,1-2H3/t14-,15-,16-,18-,19-/m0/s1	organic	63-05-8	200-554-5	REACH	Arp et al. (2017)		100 - 1000 tonnes per annum	Y	https://echa.europa.eu/registration-dossier/-/registered-dossier/13632	https://echa.europa.eu/substance-information/-/substanceinfo/100.000.504	;r1147	1	0	1	2	Not P	Not P (readily biodeg): OECD Guideline 301 B (Ready Biodegradability: CO2 Evolution Test);OECD Guideline 301 B (Ready Biodegradability: CO2 Evolution Test)						-	-	-	Not P (readily biodeg)	OECD Guideline 301 B (Ready Biodegradability: CO2 Evolution Test);OECD Guideline 301 B (Ready Biodegradability: CO2 Evolution Test)	0	0	2	0	0	0	0	66.5971	1.86025	123.887	95.3225	Pscreen	P	P	Not P	Pot. M/vM
(s2)609-106-7;(t1)223-498-3;(t1-1)203-472-8;(p)201-180-5	Not P	Not P	Glycollic acid	AEMRFAOFKBGASW-UHFFFAOYSA-N	OCC(=O)O	InChI=1S/C2H4O3/c3-1-2(4)5/h3H,1H2,(H,4,5)	organic	79-14-1	201-180-5	REACH	Arp et al. (2017)		1000 - 10000 tonnes per annum	Y	https://echa.europa.eu/registration-dossier/-/registered-dossier/14561	https://echa.europa.eu/substance-information/-/substanceinfo/100.001.073	;r0004;r0004	1	1	2	4	Not P	Not P (readily biodeg): OECD Guideline 301 B (Ready Biodegradability: CO2 Evolution Test) ; Modified Sturm test;OECD Guideline 301 B (Ready Biodegradability: CO2 Evolution Test) ; Modified Sturm test;OECD Guideline 301 D (Ready Biodegradability: Closed Bottle Test);OECD Guideline 301 D (Ready Biodegradability: Closed Bottle Test)						-	-	-	Not P (readily biodeg)	OECD Guideline 301 B (Ready Biodegradability: CO2 Evolution Test) ; Modified Sturm test;OECD Guideline 301 B (Ready Biodegradability: CO2 Evolution Test) ; Modified Sturm test;OECD Guideline 301 D (Ready Biodegradability: Closed Bottle Test);OECD Guideline 301 D (Ready Biodegradability: Closed Bottle Test)	0	0	4	0	0	0	0	3.75027	2.04689	7.67638	4.71857	-	not P	Not P	Not P	vM
(p)805-518-8	Potential PMT/vPvM	Potential PMT/vPvM	3-[(1S)-1-(methylamino)ethyl]phenol	AEOMELCUDZBIFY-UHFFFAOYSA-N	CNC(C)c1cc(O)ccc1	InChI=1S/C9H13NO/c1-7(10-2)8-4-3-5-9(11)6-8/h3-7,10-11H,1-2H3	organic	894079-42-6	805-518-8	REACH	Chemaxon		0 - 10 tonnes per annum	N	https://echa.europa.eu/registration-dossier/-/registered-dossier/10806	https://echa.europa.eu/substance-information/-/substanceinfo/100.232.333		1	0	0	1	Potential P/vP	est. t1/2 = 25d, weight-of-evidence (this study) based on all known QSARs and majority of biodegradation screen tests, e.g. EU Method C.4-D (Determination of the "Ready" Biodegradability - Manometric Respirometry Test);EU Method C.4-D (Determination of the "Ready" Biodegradability - Manometric Respirometry Test);OECD Guideline 301 F (Ready Biodegradability: Manometric Respirometry Test);OECD Guid…						-	-	-	Potential P/vP	EU Method C.4-D (Determination of the "Ready" Biodegradability - Manometric Respirometry Test);EU Method C.4-D (Determination of the "Ready" Biodegradability - Manometric Respirometry Test);OECD Guideline 301 F (Ready Biodegradability: Manometric Respirometry Test);OECD Guideline 301 F (Ready Biodegradability: Manometric Respirometry Test)	4	0	0	0	0	0	0	14.5661	1.73133	25.2188	3.32747	-	P	-	Potential P/vP	vM
(p)439-210-6	Not P	Not P	(2S,3S,4R)-2-aminooctadecane-1,3,4-triol	AERBNCYCJBRYDG-KSZLIROESA-N	CCCCCCCCCCCCCC[C@@H](O)[C@@H](O)[C@@H](N)CO	InChI=1S/C18H39NO3/c1-2-3-4-5-6-7-8-9-10-11-12-13-14-17(21)18(22)16(19)15-20/h16-18,20-22H,2-15,19H2,1H3/t16-,17+,18-/m0/s1	organic	554-62-1	439-210-6	REACH	Chemaxon		1 - 10 tonnes per annum;Tonnage Data Confidential	N	https://echa.europa.eu/registration-dossier/-/registered-dossier/27327;https://echa.europa.eu/registration-dossier/-/registered-dossier/3873	https://echa.europa.eu/substance-information/-/substanceinfo/100.103.588		1	0	0	1	Not P	Not P (readily biodeg): OECD Guideline 301 C (Ready Biodegradability: Modified MITI Test (I)) 1992						-	-	-	Not P (readily biodeg)	OECD Guideline 301 C (Ready Biodegradability: Modified MITI Test (I)) 1992	0	0	1	0	0	0	0	3.97894	1.25331	4.98684	5.42747	-	not P	NA	Not P	Pot. M/vM
(p)214-928-0	Not enough data	Not enough data	2'-hydroxychalcone	AETKQQBRKSELEL-UHFFFAOYSA-N	Oc1ccccc1C(=O)C=Cc1ccccc1	InChI=1S/C15H12O2/c16-14-9-5-4-8-13(14)15(17)11-10-12-6-2-1-3-7-12/h1-11,16H	organic	1214-47-7	214-928-0	REACH	QSARtoolbox		Intermediate Use Only	N	https://echa.europa.eu/registration-dossier/-/registered-dossier/22154	https://echa.europa.eu/substance-information/-/substanceinfo/100.013.571		1	0	0	1	no conclusion/data	only limited QSAR data, est. t1/2 = 40d						-	-	-	-	-	-	-	-	-	-	-	-	21.7392	1.85351	40.2939	14.4936	-	P	-	no conclusion/data	Pot. M/vM
(p)814-572-1	Not enough data	Not enough data	ethyl 5-acetyloxy-1,2-dimethylindole-3-carboxylate	AEWNSBCPMQKSLN-UHFFFAOYSA-N	CCOC(=O)c1c(C)n(C)c2ccc(OC(=O)C)cc12	InChI=1S/C15H17NO4/c1-5-19-15(18)14-9(2)16(4)13-7-6-11(8-12(13)14)20-10(3)17/h6-8H,5H2,1-4H3	organic	40945-79-7	814-572-1	REACH	Chemaxon		Intermediate Use Only	N	https://echa.europa.eu/registration-dossier/-/registered-dossier/22216	https://echa.europa.eu/substance-information/-/substanceinfo/100.247.799		1	0	0	1	no conclusion/data	only limited QSAR data, est. t1/2 = 13d						-	-	-	-	-	-	-	-	-	-	-	-	9.26126	1.44431	13.3761	5.15496	-	not P	-	no conclusion/data	M
(p)203-523-4;(p)903-151-9;(p)927-510-4;(s2)481-730-0	Not P, Not M	Not P	2-methylpentane	AFABGHUZZDYHJO-UHFFFAOYSA-N	CCCC(C)C	InChI=1S/C6H14/c1-4-5-6(2)3/h6H,4-5H2,1-3H3	organic	107-83-5	203-523-4	REACH	QSARtoolbox		10 - 100 tonnes per annum	Y	https://echa.europa.eu/registration-dossier/-/registered-dossier/24597	https://echa.europa.eu/substance-information/-/substanceinfo/100.003.204		3	1	0	4	Not P	Not P (readily biodeg): OECD Guideline 301 C (Ready Biodegradability: Modified MITI Test (I)) July 17, 1992						-	-	-	Not P (readily biodeg)	OECD Guideline 301 C (Ready Biodegradability: Modified MITI Test (I)) July 17, 1992	0	0	1	0	0	0	0	14.322	1.42563	20.4179	6.28778	-	not P	-	Not P	Not M
(p)821-754-4	Not enough data	Not enough data	Methyl 5-amino-2-[(methylsulfonyl)oxy]benzoate	AFAXOMKIWYLNSJ-UHFFFAOYSA-N	COC(=O)c1c(OS(=O)(=O)C)ccc(N)c1	InChI=1S/C9H11NO5S/c1-14-9(11)7-5-6(10)3-4-8(7)15-16(2,12)13/h3-5H,10H2,1-2H3	organic	80430-22-4	821-754-4	REACH	Chemaxon		Intermediate Use Only	N	https://echa.europa.eu/registration-dossier/-/registered-dossier/24810	https://echa.europa.eu/substance-information/-/substanceinfo/100.256.312		1	0	0	1	no conclusion/data	only limited QSAR data, est. t1/2 = 36d						-	-	-	-	-	-	-	-	-	-	-	-	25.9637	1.40502	36.4794	4.27982	-	P	-	no conclusion/data	vM
(p)202-870-9;(p)700-759-4	PM	PM	N-methylaniline	AFBPFSWMIHJQDM-UHFFFAOYSA-N	CNc1ccccc1	InChI=1S/C7H9N/c1-8-7-5-3-2-4-6-7/h2-6,8H,1H3	organic	100-61-8	202-870-9	REACH	Arp et al. (2017)		100 - 1000 tonnes per annum;Intermediate Use Only;Intermediate Use Only;Intermediate Use Only	Y	https://echa.europa.eu/registration-dossier/-/registered-dossier/12653;https://echa.europa.eu/registration-dossier/-/registered-dossier/1465;https://echa.europa.eu/registration-dossier/-/registered-dossier/6928;https://echa.europa.eu/registration-dossier/-/registered-dossier/17233	https://echa.europa.eu/substance-information/-/substanceinfo/100.002.610		2	0	0	2	Potential P/vP++	est. t1/2 = 44d, weight-of-evidence (this study) based on all known QSARs and majority of biodegradation screen tests, e.g. OECD Guideline 301 B (Ready Biodegradability: CO2 Evolution Test);OECD Guideline 301 B (Ready Biodegradability: CO2 Evolution Test)						-	-	-	Potential P/vP	OECD Guideline 301 B (Ready Biodegradability: CO2 Evolution Test);OECD Guideline 301 B (Ready Biodegradability: CO2 Evolution Test)	2	0	0	0	0	0	0	25.0916	1.76471	44.2794	5.84485	-	vP	P	Potential P/vP++	vM
(p)215-960-8	Not M	Not M	Tetrabutyltin	AFCAKJKUYFLYFK-UHFFFAOYSA-N	CCCC[Sn](CCCC)(CCCC)CCCC	InChI=1S/4C4H9.Sn/c4*1-3-4-2;/h4*1,3-4H2,2H3;	organometallic substance/salt	1461-25-2	215-960-8	REACH	Arp et al. (2017)		Intermediate Use Only	N	https://echa.europa.eu/registration-dossier/-/registered-dossier/13445	https://echa.europa.eu/substance-information/-/substanceinfo/100.014.510		1	0	0	1	Potential P/vP	est. t1/2 = 21d, and consistency across all tested QSARs						-	-	-	-	-	-	-	-	-	-	-	-	4.86615	4.29207	20.8859	-	-	vP	P	Potential P/vP	Not M
(p)700-835-7	vPvM	vPvM	2,2,3-trifluoro-3-[1,1,2,2,3,3-hexafluoro-3-(trifluoromethoxy)propoxy]propanoic acid		OC(=O)C(F)(F)C(F)OC(F)(F)C(F)(F)C(F)(F)OC(F)(F)F	InChI=1S/C7H2F12O4/c8-1(3(9,10)2(20)21)22-5(13,14)4(11,12)6(15,16)23-7(17,18)19/h1H,(H,20,21)	organic	919005-14-4	700-835-7	REACH	Chemaxon		Intermediate Use Only	N	https://echa.europa.eu/registration-dossier/-/registered-dossier/6858	https://echa.europa.eu/substance-information/-/substanceinfo/100.221.098		1	0	0	1	vP	short-chain PFAS, est. t1/2 = 4 366d, weight-of-evidence (this study) based on all known QSARs and majority of biodegradation screen tests, e.g. OECD Guideline 301 B (Ready Biodegradability: CO2 Evolution Test);OECD Guideline 301 B (Ready Biodegradability: CO2 Evolution Test)					short-chain PFAS	-	-	-	Potential P/vP	OECD Guideline 301 B (Ready Biodegradability: CO2 Evolution Test);OECD Guideline 301 B (Ready Biodegradability: CO2 Evolution Test)	2	0	0	0	0	0	0	570.096	7.65865	4366.16	4.45547	Pscreen	P	NA	Potential P/vP++	vM
(p)212-594-0	Not enough data	Not enough data	trans-4-methoxycinnamic acid	AFDXODALSZRGIH-UHFFFAOYSA-N	COc1ccc(C=CC(=O)O)cc1	InChI=1S/C10H10O3/c1-13-9-5-2-8(3-6-9)4-7-10(11)12/h2-7H,1H3,(H,11,12)	organic	830-09-1	212-594-0	REACH	QSARtoolbox		Intermediate Use Only	N	https://echa.europa.eu/registration-dossier/-/registered-dossier/22331	https://echa.europa.eu/substance-information/-/substanceinfo/100.011.449		1	0	0	1	no conclusion/data	only limited QSAR data, est. t1/2 = 12d						-	-	-	-	-	-	-	-	-	-	-	-	7.49806	1.62049	12.1505	3.54279	-	not P	-	no conclusion/data	vM
(p)212-819-2;(p)246-870-7;(p)500-183-1;(p)500-393-3;(p)700-308-1;(p)931-652-2	Not P, Not M	Not P, Not M	Dec-1-ene	AFFLGGQVNFXPEV-UHFFFAOYSA-N	CCCCCCCCC=C	InChI=1S/C10H20/c1-3-5-7-9-10-8-6-4-2/h3H,1,4-10H2,2H3	organic	872-05-9	212-819-2	REACH	Arp et al. (2017)		100000 - 1000000 tonnes per annum	Y	https://echa.europa.eu/registration-dossier/-/registered-dossier/15149	https://echa.europa.eu/substance-information/-/substanceinfo/100.011.654		6	0	0	6	Not P	Not P (readily biodeg): OECD Guideline 301 B (Ready Biodegradability: CO2 Evolution Test);OECD Guideline 301 B (Ready Biodegradability: CO2 Evolution Test);OECD Guideline 301 B (Ready Biodegradability: CO2 Evolution Test);OECD Guideline 301 B (Ready Biodegradability: CO2 Evolution Test);OECD Guideline 301 B (Ready Biodegradability: CO2 Evolution Test)						-	-	-	Not P (readily biodeg)	OECD Guideline 301 B (Ready Biodegradability: CO2 Evolution Test);OECD Guideline 301 B (Ready Biodegradability: CO2 Evolution Test);OECD Guideline 301 B (Ready Biodegradability: CO2 Evolution Test);OECD Guideline 301 B (Ready Biodegradability: CO2 Evolution Test);OECD Guideline 301 B (Ready Biodegradability: CO2 Evolution Test)	0	0	18	4	0	0	0	8.89145	1.57417	13.9967	4.967	-	not P	Not P	Not P	Not M
(p)700-280-0	PM	PM	2-(trifluoromethyl)benzenesulfonamide	AFFPZJFLSDVZBV-UHFFFAOYSA-N	NS(=O)(=O)c1ccccc1C(F)(F)F	InChI=1S/C7H6F3NO2S/c8-7(9,10)5-3-1-2-4-6(5)14(11,12)13/h1-4H,(H2,11,12,13)	organic	1869-24-5	700-280-0	REACH	QSARtoolbox		Intermediate Use Only	N	https://echa.europa.eu/registration-dossier/-/registered-dossier/12574	https://echa.europa.eu/substance-information/-/substanceinfo/100.112.681		1	0	0	1	Potential P/vP++	est. t1/2 = 116d, weight-of-evidence (this study) based on all known QSARs and majority of biodegradation screen tests, e.g. ISO DIS 9408 (Ultimate Aerobic Biodegradability - Method by Determining the Oxygen Demand in a Closed Respirometer);ISO DIS 9408 (Ultimate Aerobic Biodegradability - Method by Determining the Oxygen Demand in a Closed Respirometer);OECD Guideline 301 F (Ready Biodegradabili…						-	-	-	Potential P/vP	ISO DIS 9408 (Ultimate Aerobic Biodegradability - Method by Determining the Oxygen Demand in a Closed Respirometer);ISO DIS 9408 (Ultimate Aerobic Biodegradability - Method by Determining the Oxygen Demand in a Closed Respirometer);OECD Guideline 301 F (Ready Biodegradability: Manometric Respirometry Test);OECD Guideline 301 F (Ready Biodegradability: Manometric Respirometry Test)	4	0	0	0	0	0	0	84.0266	1.38404	116.296	4.50335	Pscreen	P	P	Potential P/vP++	M
(p)430-900-2	Not enough data	Not enough data	(S)-3-methyl-2-(2-oxotetrahydropyrimidine-1-yl)butyric acid	AFGBRTKUTJQHIP-UHFFFAOYSA-N	C(=O)(O)C(C(C)C)N1C(=O)NCCC1	InChI=1S/C9H16N2O3/c1-6(2)7(8(12)13)11-5-3-4-10-9(11)14/h6-7H,3-5H2,1-2H3,(H,10,14)(H,12,13)	organic	192725-50-1	430-900-2	REACH	ProSP		Tonnage Data Confidential;Intermediate Use Only	N	https://echa.europa.eu/registration-dossier/-/registered-dossier/9151;https://echa.europa.eu/registration-dossier/-/registered-dossier/25963	https://echa.europa.eu/substance-information/-/substanceinfo/100.102.921		1	0	0	1	no conclusion/data	only limited QSAR data, est. t1/2 = 42d						-	-	-	-	-	-	-	-	-	-	-	-	14.6326	2.84706	41.6598	-	-	not P	P	no conclusion/data	vM
(p)215-808-0	Not enough data	Not enough data	(R)-10-β-D-glucopyranosyl-1,8-dihydroxy-3-(hydroxymethyl)anthracen-9(10H)-one	AFHJQYHRLPMKHU-UHFFFAOYSA-N	OCC1OC(C(O)C(O)C1O)C1c2cccc(O)c2C(=O)c2c(O)cc(CO)cc12	InChI=1S/C21H22O9/c22-6-8-4-10-14(21-20(29)19(28)17(26)13(7-23)30-21)9-2-1-3-11(24)15(9)18(27)16(10)12(25)5-8/h1-5,13-14,17,19-26,28-29H,6-7H2	organic	1415-73-2	215-808-0	REACH	QSARtoolbox		Intermediate Use Only	N	https://echa.europa.eu/registration-dossier/-/registered-dossier/23857	https://echa.europa.eu/substance-information/-/substanceinfo/100.014.371		1	0	0	1	no conclusion/data	only limited QSAR data, est. t1/2 = 11d						-	-	-	-	-	-	-	-	-	-	-	-	6.77415	1.58255	10.7204	-	-	not P	-	no conclusion/data	vM
(p)610-104-3	Not M	Not M	3-phenyl-5-(1,1,1-trifluoro-2-{6-hydroxy-5-phenyl-[1,1'-biphenyl]-3-yl}propan-2-yl)-[1,1'-biphenyl]-2-ol	AFINGIXRSWIXIG-UHFFFAOYSA-N	CC(c1cc(c(O)c(c1)c1ccccc1)c1ccccc1)(c1cc(c(O)c(c1)c1ccccc1)c1ccccc1)C(F)(F)F	InChI=1S/C39H29F3O2/c1-38(39(40,41)42,30-22-32(26-14-6-2-7-15-26)36(43)33(23-30)27-16-8-3-9-17-27)31-24-34(28-18-10-4-11-19-28)37(44)35(25-31)29-20-12-5-13-21-29/h2-25,43-44H,1H3	organic	43100-47-6	610-104-3	REACH	Chemaxon		10 - 100 tonnes per annum	Y	https://echa.europa.eu/registration-dossier/-/registered-dossier/16565	https://echa.europa.eu/substance-information/-/substanceinfo/100.118.912		1	0	0	1	Potential P/vP	est. t1/2 = 827d, and BIOWIN screen tool as recommended in the PBT guideline						-	-	-	-	-	-	-	-	-	-	-	-	238.859	3.46094	826.675	-	Pscreen	P	-	Potential P/vP	Not M
(p)225-211-7	Not enough data	Not enough data	3,4,5,6-tetrahydrophthalimide	AFJWMGOTLUUGHF-UHFFFAOYSA-N	O=C1NC(=O)C2=C1CCCC2	InChI=1S/C8H9NO2/c10-7-5-3-1-2-4-6(5)8(11)9-7/h1-4H2,(H,9,10,11)	organic	4720-86-9	225-211-7	REACH	QSARtoolbox		Intermediate Use Only	N	https://echa.europa.eu/registration-dossier/-/registered-dossier/22091	https://echa.europa.eu/substance-information/-/substanceinfo/100.022.919		1	0	0	1	no conclusion/data	only limited QSAR data, est. t1/2 = 31d						-	-	-	-	-	-	-	-	-	-	-	-	20.3057	1.51143	30.6905	3.71375	-	P	-	no conclusion/data	vM
(p)700-035-8	Potential PMT/vPvM	Potential PMT/vPvM	(2E)-3,7-dimethylocta-2,6-dien-1-amine	AFMZGMJNKXOLEM-JXMROGBWSA-N	CC(=CCC/C(=C/CN)/C)C	InChI=1S/C10H19N/c1-9(2)5-4-6-10(3)7-8-11/h5,7H,4,6,8,11H2,1-3H3/b10-7+	organic	6246-48-6	700-035-8	REACH	ProSP		Intermediate Use Only	N	https://echa.europa.eu/registration-dossier/-/registered-dossier/1427	https://echa.europa.eu/substance-information/-/substanceinfo/100.148.918		1	0	0	1	Potential P/vP	est. t1/2 = 21d, and consistency across all tested QSARs						-	-	-	-	-	-	-	-	-	-	-	-	15.9813	1.33566	21.3455	-	-	P	P	Potential P/vP	vM
(s1)242-965-2;(p)204-508-5	Not P	Not P	3-nitrobenzoic acid	AFPHTEQTJZKQAQ-UHFFFAOYSA-N	OC(=O)c1cccc(c1)N(=O)=O	InChI=1S/C7H5NO4/c9-7(10)5-2-1-3-6(4-5)8(11)12/h1-4H,(H,9,10)	organic	121-92-6	204-508-5	REACH	QSARtoolbox		10 - 100 tonnes per annum	Y	https://echa.europa.eu/registration-dossier/-/registered-dossier/17715	https://echa.europa.eu/substance-information/-/substanceinfo/100.004.099		1	1	0	2	Not P	Ambiguous mostly Not P: OECD Guideline 301 C (Ready Biodegradability: Modified MITI Test (I));OECD Guideline 301 D (Ready Biodegradability: Closed Bottle Test);OECD Guideline 302 B (Inherent biodegradability: Zahn-Wellens/EMPA Test)						-	-	-	Ambiguous mostly Not P	OECD Guideline 301 C (Ready Biodegradability: Modified MITI Test (I));OECD Guideline 301 D (Ready Biodegradability: Closed Bottle Test);OECD Guideline 302 B (Inherent biodegradability: Zahn-Wellens/EMPA Test)	1	0	2	0	0	0	0	24.9923	1.29618	32.3946	3.55705	-	P	-	Not P	M
(s1)271-774-7;(s1)401-640-7;(s1)401-750-5;(s1)405-400-2;(s2)425-530-3;(s2)700-367-3;(s2)700-460-9;(p)200-898-6;(s1)219-199-2;(s1)219-203-2;(s1)918-488-7;(s2)429-600-4;(s2)431-010-7;(s2)469-500-8;(s2)604-453-0;(s2)608-799-3;(s2)610-786-2;(s2)615-206-1;(s2)815-196-0	Not P	Not P	Methanesulphonic acid	AFVFQIVMOAPDHO-UHFFFAOYSA-N	CS(=O)(=O)O	InChI=1S/CH4O3S/c1-5(2,3)4/h1H3,(H,2,3,4)	pseudorganic	75-75-2	200-898-6	REACH	Arp et al. (2017)		10000 - 100000 tonnes per annum	Y	https://echa.europa.eu/registration-dossier/-/registered-dossier/14198	https://echa.europa.eu/substance-information/-/substanceinfo/100.000.817		1	18	0	19	Not P	Not P (readily biodeg): OECD Guideline 301 A (Ready Biodegradability: DOC Die Away Test);OECD Guideline 301 A (Ready Biodegradability: DOC Die Away Test)						-	-	-	Not P (readily biodeg)	OECD Guideline 301 A (Ready Biodegradability: DOC Die Away Test);OECD Guideline 301 A (Ready Biodegradability: DOC Die Away Test)	0	0	2	0	0	0	0	11.4922	2.01301	23.134	5.12339	-	not P	P	Not P	vM
(p)202-068-9	Potential PMT/vPvM	Potential PMT/vPvM	7-(diethylamino)-4-methyl-2-benzopyrone	AFYCEAFSNDLKSX-UHFFFAOYSA-N	CCN(CC)c1ccc2c(C)cc(=O)oc2c1	InChI=1S/C14H17NO2/c1-4-15(5-2)11-6-7-12-10(3)8-14(16)17-13(12)9-11/h6-9H,4-5H2,1-3H3	organic	91-44-1	202-068-9	REACH	QSARtoolbox		10 - 100 tonnes per annum	Y	https://echa.europa.eu/registration-dossier/-/registered-dossier/18846	https://echa.europa.eu/substance-information/-/substanceinfo/100.001.881		1	0	0	1	Potential P/vP	weight-of-evidence (this study) based on all known QSARs and no biodeg. observed in majority of biodegradation screen tests, e.g. OECD Guideline 301 C (Ready Biodegradability: Modified MITI Test (I))						-	-	-	Potential P/vP	OECD Guideline 301 C (Ready Biodegradability: Modified MITI Test (I))	1	0	0	0	0	0	0	-	-	-	4.4657	-	-	-	Potential P/vP	M
(p)425-930-8;(p)929-459-3	Potential PMT/vPvM	Potential PMT/vPvM	(4aS-cis-)-6-benzyl-octahydropyrrolo[3.4-b]pyridine	AFYZAHZKOFBVLE-UHFFFAOYSA-N	C1CNC2CN(CC2C1)Cc1ccccc1	InChI=1S/C14H20N2/c1-2-5-12(6-3-1)9-16-10-13-7-4-8-15-14(13)11-16/h1-3,5-6,13-15H,4,7-11H2	organic	151213-39-7	425-930-8	REACH	QSARtoolbox		Tonnage Data Confidential	N	https://echa.europa.eu/registration-dossier/-/registered-dossier/2235	https://echa.europa.eu/substance-information/-/substanceinfo/100.102.439		2	0	0	2	Potential P/vP	est. t1/2 = 83d, weight-of-evidence (this study) based on all known QSARs and majority of biodegradation screen tests, e.g. EU Method C.4-D (Determination of the "Ready" Biodegradability - Manometric Respirometry Test)						-	-	-	Potential P/vP	EU Method C.4-D (Determination of the "Ready" Biodegradability - Manometric Respirometry Test)	1	0	0	0	0	0	0	42.0769	1.97936	83.2853	13.8032	-	P	-	Potential P/vP	vM
(p)204-424-9;(t3)205-736-8	Not M	Potential PMT/vPvM	Di(benzothiazol-2-yl) disulphide	AFZSMODLJJCVPP-UHFFFAOYSA-N	c1cccc2c1nc(SSc1nc3ccccc3s1)s2	InChI=1S/C14H8N2S4/c1-3-7-11-9(5-1)15-13(17-11)19-20-14-16-10-6-2-4-8-12(10)18-14/h1-8H	organic	120-78-5	204-424-9	REACH	Arp et al. (2017)		10000 - 100000 tonnes per annum	Y	https://echa.europa.eu/registration-dossier/-/registered-dossier/14884	https://echa.europa.eu/substance-information/-/substanceinfo/100.004.023	;r1293	1	0	1	2	Potential P/vP	est. t1/2 = 227d, and consistency across all tested QSARs						-	-	-	-	-	-	-	-	-	-	-	-	64.8509	3.49331	226.544	266.524	more deg info needed	vP	P	Potential P/vP	Not M
(p)226-033-2	Potential PMT/vPvM	Potential PMT/vPvM	4-[3-(1-naphthylamino)propyl]morpholine	AFZZFBZPHUDOLV-UHFFFAOYSA-N	C(CNc1cccc2ccccc12)CN1CCOCC1	InChI=1S/C17H22N2O/c1-2-7-16-15(5-1)6-3-8-17(16)18-9-4-10-19-11-13-20-14-12-19/h1-3,5-8,18H,4,9-14H2	organic	5235-82-5	226-033-2	REACH	QSARtoolbox		10 - 100 tonnes per annum	Y	https://echa.europa.eu/registration-dossier/-/registered-dossier/22504	https://echa.europa.eu/substance-information/-/substanceinfo/100.023.667		1	0	0	1	Potential P/vP	est. t1/2 = 277d, and BIOWIN screen tool as recommended in the PBT guideline						-	-	-	-	-	-	-	-	-	-	-	-	147.681	1.87289	276.59	3.3628	Pscreen	P	-	Potential P/vP	vM
(p)406-280-4	Not M	Not M	3-(2,6-dichloro-4-nitrophenylazo)-1-methyl-2-phenylindole	AGAPSPQFVSODLG-UHFFFAOYSA-N	Cn1c2ccccc2c(N=Nc2c(Cl)cc(cc2Cl)N(=O)=O)c1c1ccccc1	InChI=1S/C21H14Cl2N4O2/c1-26-18-10-6-5-9-15(18)19(21(26)13-7-3-2-4-8-13)24-25-20-16(22)11-14(27(28)29)12-17(20)23/h2-12H,1H3	organic	117584-16-4	406-280-4	REACH	Chemaxon		Tonnage Data Confidential	N	https://echa.europa.eu/registration-dossier/-/registered-dossier/12975	https://echa.europa.eu/substance-information/-/substanceinfo/100.100.786		1	0	0	1	Potential P/vP	est. t1/2 = 1 905d, and BIOWIN screen tool as recommended in the PBT guideline						-	-	-	-	-	-	-	-	-	-	-	-	650.014	2.93089	1905.12	-	Pscreen	P	-	Potential P/vP	Not M
(p)214-071-2	Not enough data	Not enough data	5-(dithiolan-3-yl)valeric acid	AGBQKNBQESQNJD-UHFFFAOYSA-N	OC(=O)CCCCC1CCSS1	InChI=1S/C8H14O2S2/c9-8(10)4-2-1-3-7-5-6-11-12-7/h7H,1-6H2,(H,9,10)	organic	1077-28-7	214-071-2	REACH	QSARtoolbox		0 - 10 tonnes per annum	N	https://echa.europa.eu/registration-dossier/-/registered-dossier/22716	https://echa.europa.eu/substance-information/-/substanceinfo/100.012.793		1	0	0	1	no conclusion/data	only limited QSAR data, est. t1/2 = 16d						-	-	-	-	-	-	-	-	-	-	-	-	9.34467	1.69888	15.8755	19.2509	-	not P	-	no conclusion/data	vM
(p)805-172-8	Not enough data	Not enough data	dipropyl cyclohexane-1,2-dicarboxylate	AGEFUZCBLJQXIA-UHFFFAOYSA-N	CCCOC(=O)C1CCCCC1C(=O)OCCC	InChI=1S/C14H24O4/c1-3-9-17-13(15)11-7-5-6-8-12(11)14(16)18-10-4-2/h11-12H,3-10H2,1-2H3	organic	65646-25-5	805-172-8	REACH	Chemaxon		1 - 10 tonnes per annum	N	https://echa.europa.eu/registration-dossier/-/registered-dossier/20521	https://echa.europa.eu/substance-information/-/substanceinfo/100.231.905		1	0	0	1	no conclusion/data	only limited QSAR data, est. t1/2 = 12d						-	-	-	-	-	-	-	-	-	-	-	-	7.16775	1.62036	11.6143	5.72309	-	not P	-	no conclusion/data	Not M
(p)202-847-3	Potential PMT/vPvM	Potential PMT/vPvM	α-bromotoluene	AGEZXYOZHKGVCM-UHFFFAOYSA-N	BrCc1ccccc1	InChI=1S/C7H7Br/c8-6-7-4-2-1-3-5-7/h1-5H,6H2	organic	100-39-0	202-847-3	REACH	Arp et al. (2017)		Intermediate Use Only	N	https://echa.europa.eu/registration-dossier/-/registered-dossier/23901	https://echa.europa.eu/substance-information/-/substanceinfo/100.002.589		1	0	0	1	Potential P/vP	est. t1/2 = 38d, and consistency across all tested QSARs						-	-	-	-	-	-	-	-	-	-	-	-	20.9228	1.81067	37.8843	7.6825	-	P	P	Potential P/vP	M
(p)204-627-2	Not enough data	Not enough data	Sulphoacetic acid	AGGIJOLULBJGTQ-UHFFFAOYSA-N	OC(=O)CS(=O)(=O)O	InChI=1S/C2H4O5S/c3-2(4)1-8(5,6)7/h1H2,(H,3,4)(H,5,6,7)	organic	123-43-3	204-627-2	REACH	QSARtoolbox		0 - 10 tonnes per annum	N	https://echa.europa.eu/registration-dossier/-/registered-dossier/19709	https://echa.europa.eu/substance-information/-/substanceinfo/100.004.208		1	0	0	1	no conclusion/data	only limited QSAR data, est. t1/2 = 13d						-	-	-	-	-	-	-	-	-	-	-	-	5.48105	2.28551	12.527	4.98334	-	not P	-	no conclusion/data	vM
(p)407-950-9	Not P	Not P	Bis(4-methylbenzoyl)peroxide	AGKBXKFWMQLFGZ-UHFFFAOYSA-N	Cc1ccc(cc1)C(=O)OOC(=O)c1ccc(C)cc1	InChI=1S/C16H14O4/c1-11-3-7-13(8-4-11)15(17)19-20-16(18)14-9-5-12(2)6-10-14/h3-10H,1-2H3	organic	895-85-2	407-950-9	REACH	Chemaxon		10 - 100 tonnes per annum;Tonnage Data Confidential	Y	https://echa.europa.eu/registration-dossier/-/registered-dossier/10869;https://echa.europa.eu/registration-dossier/-/registered-dossier/9094	https://echa.europa.eu/substance-information/-/substanceinfo/100.100.939		1	0	0	1	Not P	Not P (readily biodeg): OECD Guideline 301 D (Ready Biodegradability: Closed Bottle Test);OECD Guideline 301 D (Ready Biodegradability: Closed Bottle Test)						-	-	-	Not P (readily biodeg)	OECD Guideline 301 D (Ready Biodegradability: Closed Bottle Test);OECD Guideline 301 D (Ready Biodegradability: Closed Bottle Test)	0	0	2	0	0	0	0	45.9913	2.22802	102.47	4.39126	-	P	-	Not P	Pot. M/vM
(p)813-966-0	Potential PMT/vPvM	Potential PMT/vPvM	2-[1-(2-{4-[2-(4,4-dimethyl-4,5-dihydro-1,3-oxazol-2-yl)propan-2-yl]phenyl}ethyl)piperidin-4-yl]-1H-benzimidazole	AGKQHLKOMIVKIV-UHFFFAOYSA-N	CC(C)(C1=NC(C)(C)CO1)c1ccc(CCN2CCC(CC2)c2nc3c([nH]2)cccc3)cc1	InChI=1S/C28H36N4O/c1-27(2)19-33-26(31-27)28(3,4)22-11-9-20(10-12-22)13-16-32-17-14-21(15-18-32)25-29-23-7-5-6-8-24(23)30-25/h5-12,21H,13-19H2,1-4H3,(H,29,30)	organic	202189-81-9	813-966-0	REACH	Chemaxon		Intermediate Use Only	N	https://echa.europa.eu/registration-dossier/-/registered-dossier/20529	https://echa.europa.eu/substance-information/-/substanceinfo/100.246.714		1	0	0	1	Potential P/vP	est. t1/2 = 1 152d, and BIOWIN screen tool as recommended in the PBT guideline						-	-	-	-	-	-	-	-	-	-	-	-	484.068	2.38014	1152.15	-	Pscreen	P	-	Potential P/vP	Pot. M/vM
(p)941-406-6	Potential PMT/vPvM	Potential PMT/vPvM	(4E)-4-[3-(2,5-dichloro-4,6-dimethylpyridin-3-yl)-2H-1,2,4-oxadiazol-5-ylidene]-2-methoxy-6-nitrocyclohexa-2,5-dien-1-one	AGMWEOLWLPKJFM-UHFFFAOYSA-N	COc1cc(cc(c1O)N(=O)=O)c1nc(no1)c1c(C)c(Cl)c(C)nc1Cl	InChI=1S/C16H12Cl2N4O5/c1-6-11(14(18)19-7(2)12(6)17)15-20-16(27-21-15)8-4-9(22(24)25)13(23)10(5-8)26-3/h4-5,23H,1-3H3	organic	1391712-50-7	941-406-6	REACH	Chemaxon		Intermediate Use Only	N	https://echa.europa.eu/registration-dossier/-/registered-dossier/26679	https://echa.europa.eu/substance-information/-/substanceinfo/100.234.698		1	0	0	1	Potential P/vP	est. t1/2 = 569d, and BIOWIN screen tool as recommended in the PBT guideline						-	-	-	-	-	-	-	-	-	-	-	-	305.708	1.86226	569.307	-	Pscreen	P	-	Potential P/vP	Pot. M/vM
(p)640-387-9;(p)939-705-1	Not enough data	Not enough data	(3R)-3-aminobutan-1-ol	AGMZSYQMSHMXLT-UHFFFAOYSA-N	CC(N)CCO	InChI=1S/C4H11NO/c1-4(5)2-3-6/h4,6H,2-3,5H2,1H3	organic	61477-40-5	640-387-9	REACH	Chemaxon		Intermediate Use Only	N	https://echa.europa.eu/registration-dossier/-/registered-dossier/10753	https://echa.europa.eu/substance-information/-/substanceinfo/100.168.075		2	0	0	2	no conclusion/data	only limited QSAR data, est. t1/2 = 9d						-	-	-	-	-	-	-	-	-	-	-	-	7.35295	1.17902	8.66928	3.55613	-	not P	NA	no conclusion/data	vM
(p)447-610-7	Not enough data	Not enough data	1-nitro-4-(pentafluorosulphanyl)benzene	AGNCKMHGYZKMLN-UHFFFAOYSA-N	O=N(=O)c1ccc(cc1)S(F)(F)(F)(F)F	InChI=1S/C6H4F5NO2S/c7-15(8,9,10,11)6-3-1-5(2-4-6)12(13)14/h1-4H	organic	2613-27-6	447-610-7	REACH	Chemaxon		Tonnage Data Confidential	N	https://echa.europa.eu/registration-dossier/-/registered-dossier/4316	https://echa.europa.eu/substance-information/-/substanceinfo/100.104.099		1	0	0	1	no conclusion/data	only limited QSAR data, est. t1/2 = 173d						-	-	-	-	-	-	-	-	-	-	-	-	68.6573	2.51688	172.802	3.68034	more deg info needed	P	-	no conclusion/data	Pot. M/vM
(p)806-439-1	Not P	Not P	2,6-dimethylphenyl 4-hydroxybenzenesulfonate	AGNCPLAEUFOQPN-UHFFFAOYSA-N	Cc1cccc(C)c1OS(=O)(=O)c1ccc(O)cc1	InChI=1S/C14H14O4S/c1-10-4-3-5-11(2)14(10)18-19(16,17)13-8-6-12(15)7-9-13/h3-9,15H,1-2H3	organic	1364731-90-7	806-439-1	REACH	Chemaxon		0 - 10 tonnes per annum	N	https://echa.europa.eu/registration-dossier/-/registered-dossier/6296	https://echa.europa.eu/substance-information/-/substanceinfo/100.233.478		1	0	0	1	Not P	Not P (readily biodeg): OECD Guideline 301 C (Ready Biodegradability: Modified MITI Test (I));OECD Guideline 301 C (Ready Biodegradability: Modified MITI Test (I))						-	-	-	Not P (readily biodeg)	OECD Guideline 301 C (Ready Biodegradability: Modified MITI Test (I));OECD Guideline 301 C (Ready Biodegradability: Modified MITI Test (I))	0	0	2	0	0	0	0	38.8475	2.39987	93.2291	-	-	P	-	Not P	Pot. M/vM
(p)200-798-2	Not P	Not P	L-isoleucine	AGPKZVBTJJNPAG-UHFFFAOYSA-N	CCC(C)C(N)C(=O)O	InChI=1S/C6H13NO2/c1-3-4(2)5(7)6(8)9/h4-5H,3,7H2,1-2H3,(H,8,9)	organic	73-32-5	200-798-2	REACH	QSARtoolbox		10 - 100 tonnes per annum	Y	https://echa.europa.eu/registration-dossier/-/registered-dossier/20720	https://echa.europa.eu/substance-information/-/substanceinfo/100.000.726		1	0	0	1	Not P	Not P (readily biodeg): EU Method C.4-D (Determination of the "Ready" Biodegradability - Manometric Respirometry Test);EU Method C.4-D (Determination of the "Ready" Biodegradability - Manometric Respirometry Test);OECD Guideline 301 F (Ready Biodegradability: Manometric Respirometry Test);OECD Guideline 301 F (Ready Biodegradability: Manometric Respirometry Test)						-	-	-	Not P (readily biodeg)	EU Method C.4-D (Determination of the "Ready" Biodegradability - Manometric Respirometry Test);EU Method C.4-D (Determination of the "Ready" Biodegradability - Manometric Respirometry Test);OECD Guideline 301 F (Ready Biodegradability: Manometric Respirometry Test);OECD Guideline 301 F (Ready Biodegradability: Manometric Respirometry Test)	0	0	4	0	0	0	0	6.76969	1.85117	12.5319	3.54826	-	not P	-	Not P	vM
(p)410-890-6	Not M	Not M	6'-(isobutylethylamino)-3'-methyl-2'-phenylaminospiro[isobenzo-2-oxofuran-7,9'-[9H]-xanthene]	AGRLJMLWBXCPHN-UHFFFAOYSA-N	CCN(CC(C)C)c1cc2c(cc1)C1(OC(=O)c3c1cccc3)c1c(O2)cc(C)c(Nc2ccccc2)c1	InChI=1S/C33H32N2O3/c1-5-35(20-21(2)3)24-15-16-27-31(18-24)37-30-17-22(4)29(34-23-11-7-6-8-12-23)19-28(30)33(27)26-14-10-9-13-25(26)32(36)38-33/h6-19,21,34H,5,20H2,1-4H3	organic	95235-29-3	410-890-6	REACH	Chemaxon		Tonnage Data Confidential	N	https://echa.europa.eu/registration-dossier/-/registered-dossier/9619	https://echa.europa.eu/substance-information/-/substanceinfo/100.101.043		1	0	0	1	Potential P/vP	est. t1/2 = 567d, and BIOWIN screen tool as recommended in the PBT guideline						-	-	-	-	-	-	-	-	-	-	-	-	221.314	2.56034	566.64	90.2263	Pscreen	P	-	Potential P/vP	Not M
(p)404-500-3	Not enough data	Not enough data	2,2-Ethylmethylthiazolidine	AGSHBVNPPGEAMB-UHFFFAOYSA-N	CCC1(C)NCCS1	InChI=1S/C6H13NS/c1-3-6(2)7-4-5-8-6/h7H,3-5H2,1-2H3	organic	694-64-4	404-500-3	REACH	QSARtoolbox		Tonnage Data Confidential	N	https://echa.europa.eu/registration-dossier/-/registered-dossier/9670	https://echa.europa.eu/substance-information/-/substanceinfo/100.100.613		1	0	0	1	no conclusion/data	only limited QSAR data, est. t1/2 = 23d						-	-	-	-	-	-	-	-	-	-	-	-	20.8253	1.11296	23.1777	-	-	P	-	no conclusion/data	vM
(p)929-011-7	Potential PMT/vPvM	Potential PMT/vPvM	(3S,4R)-3-[(1,3-Benzodioxol-5-yloxy)methyl]-1-benzyl-4-(4-fluorophenyl)piperidine	AGTKMLMRHVWXHN-URXFXBBRSA-N	Fc1ccc(cc1)[C@@H]1CCN(Cc2ccccc2)C[C@H]1COc1cc2c(OCO2)cc1	InChI=1S/C26H26FNO3/c27-22-8-6-20(7-9-22)24-12-13-28(15-19-4-2-1-3-5-19)16-21(24)17-29-23-10-11-25-26(14-23)31-18-30-25/h1-11,14,21,24H,12-13,15-18H2/t21-,24-/m0/s1	organic	-	929-011-7	REACH	Chemaxon		Intermediate Use Only	N	https://echa.europa.eu/registration-dossier/-/registered-dossier/24367	https://echa.europa.eu/substance-information/-/substanceinfo/100.122.918		1	0	0	1	Potential P/vP	est. t1/2 = 382d, and BIOWIN screen tool as recommended in the PBT guideline						-	-	-	-	-	-	-	-	-	-	-	-	173.035	2.20717	381.917	-	Pscreen	P	-	Potential P/vP	Pot. M/vM
(p)226-733-8	Potential PMT/vPvM	Potential PMT/vPvM	Cyclohexyl(ethyl)amine	AGVKXDPPPSLISR-UHFFFAOYSA-N	CCNC1CCCCC1	InChI=1S/C8H17N/c1-2-9-8-6-4-3-5-7-8/h8-9H,2-7H2,1H3	organic	5459-93-8	226-733-8	REACH	Arp et al. (2017)		0 - 10 tonnes per annum	N	https://echa.europa.eu/registration-dossier/-/registered-dossier/11208	https://echa.europa.eu/substance-information/-/substanceinfo/100.024.303		1	0	0	1	Potential P/vP	est. t1/2 = 16d, weight-of-evidence (this study) based on all known QSARs and majority of biodegradation screen tests, e.g. OECD Guideline 301 D (Ready Biodegradability: Closed Bottle Test);OECD Guideline 301 D (Ready Biodegradability: Closed Bottle Test)						-	-	-	Potential P/vP	OECD Guideline 301 D (Ready Biodegradability: Closed Bottle Test);OECD Guideline 301 D (Ready Biodegradability: Closed Bottle Test)	2	0	0	0	0	0	0	13.587	1.21292	16.4799	5.37132	-	not P	Not P	Potential P/vP	vM
(p)267-744-8	Not enough data	Not enough data	1-acetyl-4-(4-hydroxyphenyl)piperazine	AGVNLFCRZULMKK-UHFFFAOYSA-N	CC(=O)N1CCN(CC1)c1ccc(O)cc1	InChI=1S/C12H16N2O2/c1-10(15)13-6-8-14(9-7-13)11-2-4-12(16)5-3-11/h2-5,16H,6-9H2,1H3	organic	67914-60-7	267-744-8	REACH	Chemaxon		10 - 100 tonnes per annum;Intermediate Use Only	Y	https://echa.europa.eu/registration-dossier/-/registered-dossier/23016;https://echa.europa.eu/registration-dossier/-/registered-dossier/18235	https://echa.europa.eu/substance-information/-/substanceinfo/100.061.567		1	0	0	1	no conclusion/data	only limited QSAR data, est. t1/2 = 49d						-	-	-	-	-	-	-	-	-	-	-	-	30.5465	1.60565	49.047	4.55521	-	P	-	no conclusion/data	vM
(p)449-460-8	Potential PMT/vPvM	Potential PMT/vPvM	Hydrazine derivative	AGWWPVMWQUWEGQ-UHFFFAOYSA-N	C1(Cl)(C(O)(Cc2c(Cl)cccc2)CNN)CC1	InChI=1S/C12H16Cl2N2O/c13-10-4-2-1-3-9(10)7-12(17,8-16-15)11(14)5-6-11/h1-4,16-17H,5-8,15H2	organic	-	449-460-8	REACH	ProSP		Intermediate Use Only	N	https://echa.europa.eu/registration-dossier/-/registered-dossier/3533	https://echa.europa.eu/substance-information/-/substanceinfo/100.104.197		1	0	0	1	Potential P/vP	est. t1/2 = 446d, and BIOWIN screen tool as recommended in the PBT guideline						-	-	-	-	-	-	-	-	-	-	-	-	272.16	1.63693	445.506	-	Pscreen	P	P	Potential P/vP	Pot. M/vM
(p)203-952-7	Not enough data	Not enough data	1,2-bis(2-chloroethoxy)ethane	AGYUOJIYYGGHKV-UHFFFAOYSA-N	ClCCOCCOCCCl	InChI=1S/C6H12Cl2O2/c7-1-3-9-5-6-10-4-2-8/h1-6H2	organic	112-26-5	203-952-7	REACH	QSARtoolbox		Intermediate Use Only	N	https://echa.europa.eu/registration-dossier/-/registered-dossier/20453	https://echa.europa.eu/substance-information/-/substanceinfo/100.003.593		1	0	0	1	no conclusion/data	only limited QSAR data, est. t1/2 = 213d						-	-	-	-	-	-	-	-	-	-	-	-	64.2853	3.31638	213.195	4.13724	more deg info needed	vP	-	no conclusion/data	vM
(p)440-740-5	Not M	Not M	4-(4-trans-propylcylohexyl)phenol	AHAZEMSUUYFDMM-JOCQHMNTSA-N	CCC[C@@H]1CC[C@H](CC1)c1ccc(O)cc1	InChI=1S/C15H22O/c1-2-3-12-4-6-13(7-5-12)14-8-10-15(16)11-9-14/h8-13,16H,2-7H2,1H3/t12-,13-	organic	-	440-740-5	REACH	ProSP		Intermediate Use Only	N	https://echa.europa.eu/registration-dossier/-/registered-dossier/20897	https://echa.europa.eu/substance-information/-/substanceinfo/100.103.704		1	0	0	1	Potential P/vP	est. t1/2 = 35d, and consistency across all tested QSARs						-	-	-	-	-	-	-	-	-	-	-	-	23.4383	1.50628	35.3046	-	-	P	P	Potential P/vP	Not M
(p)826-675-9	Not enough data	Not enough data	5,5'-((2R,5R)-1-(3,5-difluoro-4-(4-(4-fluorophenyl)piperidin-1-yl)phenyl)pyrrolidine-2,5-diyl)bis(6-fluoro-2-((S)-pyrrolidin-2-yl)-1H-benzo[d]imidazole)	AHCXCFSRGIJIRM-UHFFFAOYSA-N	Fc1ccc(cc1)C1CCN(CC1)c1c(F)cc(cc1F)N1C(CCC1c1cc2c(cc1F)nc([nH]2)C1CCCN1)c1cc2c(cc1F)nc([nH]2)C1CCCN1	InChI=1S/C43H43F5N8/c44-25-7-5-23(6-8-25)24-11-15-55(16-12-24)41-31(47)17-26(18-32(41)48)56-39(27-19-35-37(21-29(27)45)53-42(51-35)33-3-1-13-49-33)9-10-40(56)28-20-36-38(22-30(28)46)54-43(52-36)34-4-2-14-50-34/h5-8,17-22,24,33-34,39-40,49-50H,1-4,9-16H2,(H,51,53)(H,52,54)	organic	1332357-14-8	826-675-9	REACH	Chemaxon		Intermediate Use Only	N	https://echa.europa.eu/registration-dossier/-/registered-dossier/26332	https://echa.europa.eu/substance-information/-/substanceinfo/100.262.021		1	0	0	1	no conclusion/data	no data						-	-	-	-	-	-	-	-	-	-	-	-	-	-	-	-	-	Undefined	-	no conclusion/data	Pot. M/vM
(p)442-200-4	Not enough data	Not enough data	3-[3-(tetradecanoyloxy)-2,2-bis[(tetradecanoyloxy)methyl]propoxy]-2,2-bis[(tetradecanoyloxy)methyl]propyl tetradecanoate	AHDLNXGQLLQZTD-UHFFFAOYSA-N	C(=O)(CCCCCCCCCCCCC)OCC(COC(=O)CCCCCCCCCCCCC)(COC(=O)CCCCCCCCCCCCC)COCC(COC(=O)CCCCCCCCCCCCC)(COC(=O)CCCCCCCCCCCCC)COC(=O)CCCCCCCCCCCCC	InChI=1S/C94H178O13/c1-7-13-19-25-31-37-43-49-55-61-67-73-87(95)102-81-93(82-103-88(96)74-68-62-56-50-44-38-32-26-20-14-8-2,83-104-89(97)75-69-63-57-51-45-39-33-27-21-15-9-3)79-101-80-94(84-105-90(98)76-70-64-58-52-46-40-34-28-22-16-10-4,85-106-91(99)77-71-65-59-53-47-41-35-29-23-17-11-5)86-107-92(100)78-72-66-60-54-48-42-36-30-24-18-12-6/h7-86H2,1-6H3	organic	-	442-200-4	REACH	ProSP		10 - 100 tonnes per annum	Y	https://echa.europa.eu/registration-dossier/-/registered-dossier/2281	https://echa.europa.eu/substance-information/-/substanceinfo/100.103.785		1	0	0	1	no conclusion/data	only limited QSAR data, est. t1/2 = 100d						-	-	-	-	-	-	-	-	-	-	-	-	1.73615	57.5923	99.9889	-	-	not P	P	no conclusion/data	Not M
(p)202-013-9	vPvM	vPvM	2,4,6-tris(dimethylaminomethyl)phenol	AHDSRXYHVZECER-UHFFFAOYSA-N	CN(C)Cc1cc(CN(C)C)cc(CN(C)C)c1O	InChI=1S/C15H27N3O/c1-16(2)9-12-7-13(10-17(3)4)15(19)14(8-12)11-18(5)6/h7-8,19H,9-11H2,1-6H3	organic	90-72-2	202-013-9	REACH	Arp et al. (2017)		1000 - 10000 tonnes per annum	Y	https://echa.europa.eu/registration-dossier/-/registered-dossier/13928	https://echa.europa.eu/substance-information/-/substanceinfo/100.001.831		1	0	0	1	vP	est. t1/2 = 812d, weight-of-evidence (this study) based on all known QSARs and majority of biodegradation screen tests, e.g. OECD Guideline 301 D (Ready Biodegradability: Closed Bottle Test);OECD Guideline 301 D (Ready Biodegradability: Closed Bottle Test)						-	-	-	Potential P/vP	OECD Guideline 301 D (Ready Biodegradability: Closed Bottle Test);OECD Guideline 301 D (Ready Biodegradability: Closed Bottle Test)	2	0	0	0	0	0	0	299.816	2.70882	812.15	6.90077	Pscreen	P	P	Potential P/vP++	vM
(p)413-410-3	Not M	Not M	3-ethyl 5-methyl 4-(2-chlorophenyl)-1,4-dihydro-2-[2-(1,3-dihydro-1,3-dioxo-(2H)isoindol-2-yl)-ethoxymethyl]-6-methyl-3,5-pyridinedicarboxylate	AHHPZGUFLGCZCF-UHFFFAOYSA-N	O=C(OCC)C1=C(NC(=C(C1c1ccccc1Cl)C(=O)OC)C)COCCN1C(=O)c2ccccc2C1=O	InChI=1S/C28H27ClN2O7/c1-4-38-28(35)24-21(15-37-14-13-31-25(32)17-9-5-6-10-18(17)26(31)33)30-16(2)22(27(34)36-3)23(24)19-11-7-8-12-20(19)29/h5-12,23,30H,4,13-15H2,1-3H3	organic	88150-62-3	413-410-3	REACH	ProSP		Intermediate Use Only;Intermediate Use Only;Intermediate Use Only;Tonnage Data Confidential;Intermediate Use Only	N	https://echa.europa.eu/registration-dossier/-/registered-dossier/4790;https://echa.europa.eu/registration-dossier/-/registered-dossier/1584;https://echa.europa.eu/registration-dossier/-/registered-dossier/7237;https://echa.europa.eu/registration-dossier/-/registered-dossier/14007;https://echa.europa.eu/registration-dossier/-/registered-dossier/16639	https://echa.europa.eu/substance-information/-/substanceinfo/100.101.265		1	0	0	1	Potential P/vP	est. t1/2 = 122d, and BIOWIN screen tool as recommended in the PBT guideline						-	-	-	-	-	-	-	-	-	-	-	-	67.0753	1.8167	121.855	9.07183	Pscreen	P	P	Potential P/vP	Not M
(p)225-716-2	PM	PM	p-(2,3-epoxypropoxy)-N,N-bis(2,3-epoxypropyl)aniline	AHIPJALLQVEEQF-UHFFFAOYSA-N	C1C(O1)CN(CC1CO1)c1ccc(cc1)OCC1CO1	InChI=1S/C15H19NO4/c1-3-12(17-9-15-10-20-15)4-2-11(1)16(5-13-7-18-13)6-14-8-19-14/h1-4,13-15H,5-10H2	organic	5026-74-4	225-716-2	REACH	Arp et al. (2017)		100 - 1000 tonnes per annum	Y	https://echa.europa.eu/registration-dossier/-/registered-dossier/15884	https://echa.europa.eu/substance-information/-/substanceinfo/100.023.379		1	0	0	1	P	est. t1/2 = 415d, weight-of-evidence (this study) based on all known QSARs and majority of biodegradation screen tests, e.g. EU Method C.4-C (Determination of the "Ready" Biodegradability - Carbon Dioxide Evolution Test);OECD Guideline 301 B (Ready Biodegradability: CO2 Evolution Test) July 17, 1992;EU Method C.4-C (Determination of the "Ready" Biodegradability - Carbon Dioxide Evolution Test);OE…						-	-	-	Potential P/vP	EU Method C.4-C (Determination of the "Ready" Biodegradability - Carbon Dioxide Evolution Test);OECD Guideline 301 B (Ready Biodegradability: CO2 Evolution Test) July 17, 1992;EU Method C.4-C (Determination of the "Ready" Biodegradability - Carbon Dioxide Evolution Test);OECD Guideline 301 B (Ready Biodegradability: CO2 Evolution Test) July 17, 1992	2	0	0	0	0	0	0	113.634	3.6506	414.831	5.68885	more deg info needed	P	P	Potential P/vP++	vM
(p)600-020-5	Not enough data	Not enough data	Methyl 5-methyl-1,2-oxazole-4-carboxylate	AHLBUWIGURZNRZ-UHFFFAOYSA-N	COC(=O)c1cnoc1C	InChI=1S/C6H7NO3/c1-4-5(3-7-10-4)6(8)9-2/h3H,1-2H3	organic	100047-54-9	600-020-5	REACH	QSARtoolbox		Intermediate Use Only	N	https://echa.europa.eu/registration-dossier/-/registered-dossier/26107	https://echa.europa.eu/substance-information/-/substanceinfo/100.110.787		1	0	0	1	no conclusion/data	only limited QSAR data, est. t1/2 = 12d						-	-	-	-	-	-	-	-	-	-	-	-	10.8678	1.13251	12.308	4.62601	-	not P	-	no conclusion/data	vM
(p)601-672-3	Potential PMT/vPvM	Potential PMT/vPvM	5-chloro-4-(4-methylphenyl)-1H-imidazole-2-carbonitrile	AHLIZUWPYRQFHY-UHFFFAOYSA-N	Cc1ccc(cc1)c1nc([nH]c1Cl)C#N	InChI=1S/C11H8ClN3/c1-7-2-4-8(5-3-7)10-11(12)15-9(6-13)14-10/h2-5H,1H3,(H,14,15)	organic	120118-14-1	601-672-3	REACH	QSARtoolbox		Intermediate Use Only	N	https://echa.europa.eu/registration-dossier/-/registered-dossier/5168	https://echa.europa.eu/substance-information/-/substanceinfo/100.122.032		1	0	0	1	Potential P/vP	est. t1/2 = 85d, and consistency across all tested QSARs						-	-	-	-	-	-	-	-	-	-	-	-	41.3684	2.04283	84.5086	3.52884	-	P	P	Potential P/vP	Pot. M/vM
(p)924-152-0	Not enough data	Not enough data	(2S)-2,5-diaminopentanoic acid	AHLPHDHHMVZTML-BYPYZUCNSA-N	NCCC[C@H](N)C(=O)O	InChI=1S/C5H12N2O2/c6-3-1-2-4(7)5(8)9/h4H,1-3,6-7H2,(H,8,9)/t4-/m0/s1	organic	-	924-152-0	REACH	Chemaxon		Intermediate Use Only	N	https://echa.europa.eu/registration-dossier/-/registered-dossier/6025	https://echa.europa.eu/substance-information/-/substanceinfo/100.118.444		1	0	0	1	no conclusion/data	only limited QSAR data, est. t1/2 = 10d						-	-	-	-	-	-	-	-	-	-	-	-	5.63495	1.7427	9.82005	3.55454	-	not P	NA	no conclusion/data	vM
(p)200-731-7;(s1)221-678-6	Not enough data	Not enough data	L-ornithine	AHLPHDHHMVZTML-UHFFFAOYSA-N	NCCCC(N)C(=O)O	InChI=1S/C5H12N2O2/c6-3-1-2-4(7)5(8)9/h4H,1-3,6-7H2,(H,8,9)	organic	70-26-8	200-731-7	REACH	QSARtoolbox		Intermediate Use Only	N	https://echa.europa.eu/registration-dossier/-/registered-dossier/23820	https://echa.europa.eu/substance-information/-/substanceinfo/100.000.665		1	1	0	2	no conclusion/data	only limited QSAR data, est. t1/2 = 10d						-	-	-	-	-	-	-	-	-	-	-	-	5.63495	1.7427	9.82005	3.55454	-	not P	-	no conclusion/data	vM
(p)443-450-7	Not enough data	Not enough data	VERTOXIME	AHMNLRKVMYAESR-FPLPWBNLSA-N	CCC/C(=N/O)/C(C)C	InChI=1S/C7H15NO/c1-4-5-7(8-9)6(2)3/h6,9H,4-5H2,1-3H3/b8-7-	organic	86460-54-0	443-450-7	REACH	Chemaxon		Tonnage Data Confidential	N	https://echa.europa.eu/registration-dossier/-/registered-dossier/9452	https://echa.europa.eu/substance-information/-/substanceinfo/100.103.894		1	0	0	1	no conclusion/data	only limited QSAR data, est. t1/2 = 30d						-	-	-	-	-	-	-	-	-	-	-	-	19.0664	1.57183	29.9693	-	-	not P	-	no conclusion/data	Pot. M/vM
(p)455-570-7	Not enough data	Not enough data	2-methyl-5-phenylpentanal	AHSQPFFBBHOZGR-UHFFFAOYSA-N	CC(CCCc1ccccc1)C=O	InChI=1S/C12H16O/c1-11(10-13)6-5-9-12-7-3-2-4-8-12/h2-4,7-8,10-11H,5-6,9H2,1H3	organic	36613-11-3	455-570-7	REACH	Chemaxon		Tonnage Data Confidential	N	https://echa.europa.eu/registration-dossier/-/registered-dossier/3941	https://echa.europa.eu/substance-information/-/substanceinfo/100.104.467		1	0	0	1	no conclusion/data	only limited QSAR data, est. t1/2 = 17d						-	-	-	-	-	-	-	-	-	-	-	-	10.5893	1.56664	16.5896	3.54457	-	not P	-	no conclusion/data	Pot. M/vM
(p)239-938-2	Not P, Not M	Not P, Not M	2,2-dimethylpropane-1,3-diyl dinonanoate	AHSZBZTYLKTYJI-UHFFFAOYSA-N	CCCCCCCCC(=O)OCC(C)(C)COC(=O)CCCCCCCC	InChI=1S/C23H44O4/c1-5-7-9-11-13-15-17-21(24)26-19-23(3,4)20-27-22(25)18-16-14-12-10-8-6-2/h5-20H2,1-4H3	organic	15834-05-6	239-938-2	REACH	QSARtoolbox		10 - 100 tonnes per annum	Y	https://echa.europa.eu/registration-dossier/-/registered-dossier/27511	https://echa.europa.eu/substance-information/-/substanceinfo/100.036.293		1	0	0	1	Not P	Not P (readily biodeg): OECD Guideline 301 B (Ready Biodegradability: CO2 Evolution Test)						-	-	-	Not P (readily biodeg)	OECD Guideline 301 B (Ready Biodegradability: CO2 Evolution Test)	0	0	1	0	0	0	0	5.86863	1.83448	10.7659	5.68524	-	not P	-	Not P	Not M
(p)229-929-1	Not M	Potential PMT/vPvM	Dimethoxydiphenylsilane	AHUXYBVKTIBBJW-UHFFFAOYSA-N	CO[Si](c1ccccc1)(c1ccccc1)OC	InChI=1S/C14H16O2Si/c1-15-17(16-2,13-9-5-3-6-10-13)14-11-7-4-8-12-14/h3-12H,1-2H3	organosilicon	6843-66-9	229-929-1	REACH	Arp et al. (2017)		0 - 10 tonnes per annum	N	https://echa.europa.eu/registration-dossier/-/registered-dossier/10957	https://echa.europa.eu/substance-information/-/substanceinfo/100.027.208		1	0	0	1	Potential P/vP++	est. t1/2 = 82d, weight-of-evidence (this study) based on all known QSARs and majority of biodegradation screen tests, e.g. OECD Guideline 310 (Ready Biodegradability - CO2 in Sealed Vessels (Headspace Test);OECD Guideline 310 (Ready Biodegradability - CO2 in Sealed Vessels (Headspace Test)						-	-	-	Potential P/vP	OECD Guideline 310 (Ready Biodegradability - CO2 in Sealed Vessels (Headspace Test);OECD Guideline 310 (Ready Biodegradability - CO2 in Sealed Vessels (Headspace Test)	2	0	0	0	0	0	0	29.444	2.77292	81.646	8.43686	-	P	P	Potential P/vP++	Not M
(p)217-547-8	Potential PMT/vPvM	Potential PMT/vPvM	Phenyl chloroformate	AHWALFGBDFAJAI-UHFFFAOYSA-N	ClC(=O)Oc1ccccc1	InChI=1S/C7H5ClO2/c8-7(9)10-6-4-2-1-3-5-6/h1-5H	organic	1885-14-9	217-547-8	REACH	Arp et al. (2017)		Intermediate Use Only	N	https://echa.europa.eu/registration-dossier/-/registered-dossier/5352	https://echa.europa.eu/substance-information/-/substanceinfo/100.015.953		1	0	0	1	Potential P/vP	est. t1/2 = 37d, and consistency across all tested QSARs						-	-	-	-	-	-	-	-	-	-	-	-	20.1039	1.83809	36.9529	3.67273	-	P	P	Potential P/vP	M
(p)417-870-6	Not M	Not M	Di-L-para-menthene	AHWSBYUPIDJISG-UHFFFAOYSA-N	CC1=CCC(CC1)C(C)CC(C)(C)C1CC=C(C)CC1	InChI=1S/C20H34/c1-15-6-10-18(11-7-15)17(3)14-20(4,5)19-12-8-16(2)9-13-19/h6,8,17-19H,7,9-14H2,1-5H3	organic	83648-84-4	417-870-6	REACH	ProSP		Tonnage Data Confidential	N	https://echa.europa.eu/registration-dossier/-/registered-dossier/2922	https://echa.europa.eu/substance-information/-/substanceinfo/100.101.671		1	0	0	1	Potential P/vP	est. t1/2 = 84d, and consistency across all tested QSARs						-	-	-	-	-	-	-	-	-	-	-	-	57.0443	1.47331	84.044	-	more deg info needed	P	P	Potential P/vP	Not M
(p)426-540-0	Not enough data	Not enough data	2-bromo-5-hydroxy-4-methoxybenzaldehyde	AHYSXUDLJOFNAB-UHFFFAOYSA-N	c1(Br)c(C=O)cc(O)c(OC)c1	InChI=1S/C8H7BrO3/c1-12-8-3-6(9)5(4-10)2-7(8)11/h2-4,11H,1H3	organic	2973-59-3	426-540-0	REACH	ProSP		0 - 10 tonnes per annum;Intermediate Use Only;Tonnage Data Confidential	N	https://echa.europa.eu/registration-dossier/-/registered-dossier/24229;https://echa.europa.eu/registration-dossier/-/registered-dossier/12057;https://echa.europa.eu/registration-dossier/-/registered-dossier/2402	https://echa.europa.eu/substance-information/-/substanceinfo/100.102.500		1	0	0	1	no conclusion/data	only limited QSAR data, est. t1/2 = 24d						-	-	-	-	-	-	-	-	-	-	-	-	10.2665	2.34801	24.1058	3.52665	-	not P	P	no conclusion/data	Pot. M/vM
(p)482-070-6	Not P	Not P	(3R,4R)-3-aminooctan-4-ol; (3R,4S)-3-aminooctan-4-ol; (3S,4R)-3-aminooctan-4-ol; (3S,4S)-3-aminooctan-4-ol	AHZILZSKKSPIKM-UHFFFAOYSA-N	CCCCC(O)C(N)CC	InChI=1S/C8H19NO/c1-3-5-6-8(10)7(9)4-2/h7-8,10H,3-6,9H2,1-2H3	organic	1001354-72-8	482-070-6	REACH	ProSP		100 - 1000 tonnes per annum;Tonnage Data Confidential	Y	https://echa.europa.eu/registration-dossier/-/registered-dossier/10826;https://echa.europa.eu/registration-dossier/-/registered-dossier/4663	https://echa.europa.eu/substance-information/-/substanceinfo/100.105.361		1	0	0	1	Not P	Not P (readily biodeg): OECD Guideline 301 F (Ready Biodegradability: Manometric Respirometry Test);OECD Guideline 301 F (Ready Biodegradability: Manometric Respirometry Test)						-	-	-	Not P (readily biodeg)	OECD Guideline 301 F (Ready Biodegradability: Manometric Respirometry Test);OECD Guideline 301 F (Ready Biodegradability: Manometric Respirometry Test)	0	0	2	0	0	0	0	6.03123	1.89722	11.4426	3.5445	-	not P	P	Not P	vM
(p)214-590-4	Not enough data	Not enough data	4,4'-isopropylidenediphenyl dicyanate	AHZMUXQJTGRNHT-UHFFFAOYSA-N	CC(C)(c1ccc(OC#N)cc1)c1ccc(OC#N)cc1	InChI=1S/C17H14N2O2/c1-17(2,13-3-7-15(8-4-13)20-11-18)14-5-9-16(10-6-14)21-12-19/h3-10H,1-2H3	organic	1156-51-0	214-590-4	REACH	QSARtoolbox		1+ tonnes per annum	N	https://echa.europa.eu/registration-dossier/-/registered-dossier/18152	https://echa.europa.eu/substance-information/-/substanceinfo/100.013.264		1	0	0	1	no conclusion/data	only limited QSAR data, est. t1/2 = 117d						-	-	-	-	-	-	-	-	-	-	-	-	64.6097	1.81028	116.961	5.52944	more deg info needed	vP	-	no conclusion/data	Not M
(p)616-391-1	Not M	Not M	4-[4-[4-(Hydroxydiphenylmethyl)-1-piperidinyl]-1-oxobutyl]-α,α-dimethyl-ethyl ester benzeneacetic acid	AHZZWZQZQZAYAE-UHFFFAOYSA-N	CC(C)(C)C(C(=O)OC(CCC=O)N1CCC(CC1)C(O)(c1ccccc1)c1ccccc1)c1ccccc1	InChI=1S/C34H41NO4/c1-33(2,3)31(26-14-7-4-8-15-26)32(37)39-30(20-13-25-36)35-23-21-29(22-24-35)34(38,27-16-9-5-10-17-27)28-18-11-6-12-19-28/h4-12,14-19,25,29-31,38H,13,20-24H2,1-3H3	organic	76812-02-7	616-391-1	REACH	Chemaxon		Intermediate Use Only	N	https://echa.europa.eu/registration-dossier/-/registered-dossier/12712	https://echa.europa.eu/substance-information/-/substanceinfo/100.126.139		1	0	0	1	P	est. t1/2 = 469d, weight-of-evidence (this study) based on all known QSARs and majority of biodegradation screen tests, e.g. ISO DIS 9439 (Ultimate Aerobic Biodegradability - Method by Analysis of Released Carbon Dioxide);ISO DIS 9439 (Ultimate Aerobic Biodegradability - Method by Analysis of Released Carbon Dioxide);OECD Guideline 301 B (Ready Biodegradability: CO2 Evolution Test);OECD Guideline…						-	-	-	Potential P/vP	ISO DIS 9439 (Ultimate Aerobic Biodegradability - Method by Analysis of Released Carbon Dioxide);ISO DIS 9439 (Ultimate Aerobic Biodegradability - Method by Analysis of Released Carbon Dioxide);OECD Guideline 301 B (Ready Biodegradability: CO2 Evolution Test);OECD Guideline 301 B (Ready Biodegradability: CO2 Evolution Test)	4	0	0	0	0	0	0	112.271	4.18168	469.48	-	Pscreen	P	NA	Potential P/vP	Not M
(p)259-880-1	Not M	Not M	Decahydro-2-hydroxy-2,5,5,8a-tetramethylnaphthalene-1-ethanol	AIALTZSQORJYNJ-UHFFFAOYSA-N	CC1(C)CCCC2(C)C(CCO)C(C)(O)CCC12	InChI=1S/C16H30O2/c1-14(2)8-5-9-15(3)12(14)6-10-16(4,18)13(15)7-11-17/h12-13,17-18H,5-11H2,1-4H3	organic	55881-96-4	259-880-1	REACH	Chemaxon		Intermediate Use Only	N	https://echa.europa.eu/registration-dossier/-/registered-dossier/21561	https://echa.europa.eu/substance-information/-/substanceinfo/100.054.419		1	0	0	1	Potential P/vP	est. t1/2 = 87d, and BIOWIN screen tool as recommended in the PBT guideline						-	-	-	-	-	-	-	-	-	-	-	-	76.9017	1.13279	87.1138	57.0646	Pscreen	P	-	Potential P/vP	Not M
(p)247-952-5	Not M	Not M	3,9-bis(2,4-di-tert-butylphenoxy)-2,4,8,10-tetraoxa-3,9-diphosphaspiro[5.5]undecane	AIBRSVLEQRWAEG-UHFFFAOYSA-N	CC(C)(C)c1ccc(OP2OCC3(CO2)COP(OC3)Oc2ccc(cc2C(C)(C)C)C(C)(C)C)c(c1)C(C)(C)C	InChI=1S/C33H50O6P2/c1-29(2,3)23-13-15-27(25(17-23)31(7,8)9)38-40-34-19-33(20-35-40)21-36-41(37-22-33)39-28-16-14-24(30(4,5)6)18-26(28)32(10,11)12/h13-18H,19-22H2,1-12H3	organic	26741-53-7	247-952-5	REACH	QSARtoolbox		1000 - 10000 tonnes per annum	Y	https://echa.europa.eu/registration-dossier/-/registered-dossier/5263	https://echa.europa.eu/substance-information/-/substanceinfo/100.043.578		1	0	0	1	vP	est. t1/2 = 2 876d, weight-of-evidence (this study) based on all known QSARs and majority of biodegradation screen tests, e.g. OECD Guideline 301 B (Ready Biodegradability: CO2 Evolution Test);OECD Guideline 301 B (Ready Biodegradability: CO2 Evolution Test)						-	-	-	Potential P/vP	OECD Guideline 301 B (Ready Biodegradability: CO2 Evolution Test);OECD Guideline 301 B (Ready Biodegradability: CO2 Evolution Test)	2	0	0	0	0	0	0	1625.36	1.76955	2876.16	146.953	Pscreen	P	P	Potential P/vP++	Not M
(p)812-877-4	Not M	Not M	4,4,5,5,6,6,7,7,8,8,9,9,9-tridecafluorononyl methacrylate	AIIUJTLQIOPZBE-UHFFFAOYSA-N	CC(=C)C(=O)OCCCC(F)(F)C(F)(F)C(F)(F)C(F)(F)C(F)(F)C(F)(F)F	InChI=1S/C13H11F13O2/c1-6(2)7(27)28-5-3-4-8(14,15)9(16,17)10(18,19)11(20,21)12(22,23)13(24,25)26/h1,3-5H2,2H3	organic	1228350-17-1	812-877-4	REACH	Chemaxon		0 - 10 tonnes per annum	N	https://echa.europa.eu/registration-dossier/-/registered-dossier/18171	https://echa.europa.eu/substance-information/-/substanceinfo/100.244.469		1	0	0	1	Potential P/vP++	short-chain PFAS, est. t1/2 = 3 871d, weight-of-evidence (this study) based on all used QSARs and no biodeg. observed in majority of biodegradation screen tests for substance/main transformation products, e.g. -					short-chain PFAS	-	-	-	-	-	-	-	-	-	-	-	-	653.428	5.92365	3870.68	4.47867	Pscreen	P	-	Potential P/vP++	Not M
(p)662-855-1	Not enough data	Not enough data	1-(4-methoxyphenyl)-N-methylmethanamine	AIJFPNKGGAPZFJ-UHFFFAOYSA-N	CNCc1ccc(OC)cc1	InChI=1S/C9H13NO/c1-10-7-8-3-5-9(11-2)6-4-8/h3-6,10H,7H2,1-2H3	organic	702-24-9	662-855-1	REACH	Chemaxon		Intermediate Use Only	N	https://echa.europa.eu/registration-dossier/-/registered-dossier/18136	https://echa.europa.eu/substance-information/-/substanceinfo/100.189.216		1	0	0	1	no conclusion/data	only limited QSAR data, est. t1/2 = 20d						-	-	-	-	-	-	-	-	-	-	-	-	13.6781	1.47471	20.1711	4.86436	-	P	-	no conclusion/data	vM
(p)201-164-8	Not P	Not P	Pyruvaldehyde	AIJULSRZWUXGPQ-UHFFFAOYSA-N	CC(=O)C=O	InChI=1S/C3H4O2/c1-3(5)2-4/h2H,1H3	organic	78-98-8	201-164-8	REACH	Arp et al. (2017)		Intermediate Use Only	N	https://echa.europa.eu/registration-dossier/-/registered-dossier/10128	https://echa.europa.eu/substance-information/-/substanceinfo/100.001.059		1	0	0	1	Not P	Not P (readily biodeg): EU Method C.4-A (Determination of the "Ready" Biodegradability - Dissolved Organic Carbon (DOC) Die-Away Test);OECD Guideline 301 A (Ready Biodegradability: DOC Die Away Test);EU Method C.4-A (Determination of the "Ready" Biodegradability - Dissolved Organic Carbon (DOC) Die-Away Test);OECD Guideline 301 A (Ready Biodegradability: DOC Die Away Test)						-	-	-	Not P (readily biodeg)	EU Method C.4-A (Determination of the "Ready" Biodegradability - Dissolved Organic Carbon (DOC) Die-Away Test);OECD Guideline 301 A (Ready Biodegradability: DOC Die Away Test);EU Method C.4-A (Determination of the "Ready" Biodegradability - Dissolved Organic Carbon (DOC) Die-Away Test);OECD Guideline 301 A (Ready Biodegradability: DOC Die Away Test)	0	0	2	0	0	0	0	6.13821	1.53111	9.39829	3.67856	-	not P	Not P	Not P	vM
(p)437-440-1	Not enough data	Not enough data	TERT-AMYL OXALATE	AIKZXVUWCRXZFS-UHFFFAOYSA-N	CCC(C)(C)OC(=O)C(=O)OC(C)(C)CC	InChI=1S/C12H22O4/c1-7-11(3,4)15-9(13)10(14)16-12(5,6)8-2/h7-8H2,1-6H3	organic	-	437-440-1	REACH	Chemaxon		Tonnage Data Confidential	N	https://echa.europa.eu/registration-dossier/-/registered-dossier/4580	https://echa.europa.eu/substance-information/-/substanceinfo/100.103.478		1	0	0	1	no conclusion/data	only limited QSAR data, est. t1/2 = 39d						-	-	-	-	-	-	-	-	-	-	-	-	13.4402	2.93018	39.3823	-	-	not P	-	no conclusion/data	Not M
(p)257-713-7	Not enough data	Not enough data	Ethyl diphenylglycolate	AIPVNQQMYPWQSX-UHFFFAOYSA-N	CCOC(=O)C(O)(c1ccccc1)c1ccccc1	InChI=1S/C16H16O3/c1-2-19-15(17)16(18,13-9-5-3-6-10-13)14-11-7-4-8-12-14/h3-12,18H,2H2,1H3	organic	52182-15-7	257-713-7	REACH	QSARtoolbox		Intermediate Use Only	N	https://echa.europa.eu/registration-dossier/-/registered-dossier/25903	https://echa.europa.eu/substance-information/-/substanceinfo/100.052.450		1	0	0	1	no conclusion/data	only limited QSAR data, est. t1/2 = 38d						-	-	-	-	-	-	-	-	-	-	-	-	22.8931	1.64185	37.587	3.94652	-	P	-	no conclusion/data	Pot. M/vM
(p)700-743-7	Not enough data	Not enough data	ethyl 2-[3-formyl-4-(2-methylpropoxy)phenyl]-4-methyl-1,3-thiazole-5-carboxylate	AIQMFFCWDAIGNV-UHFFFAOYSA-N	C(=O)(c1c(C)nc(c2cc(C=O)c(OCC(C)C)cc2)s1)OCC	InChI=1S/C18H21NO4S/c1-5-22-18(21)16-12(4)19-17(24-16)13-6-7-15(14(8-13)9-20)23-10-11(2)3/h6-9,11H,5,10H2,1-4H3	organic	161798-03-4	700-743-7	REACH	ProSP		Intermediate Use Only	N	https://echa.europa.eu/registration-dossier/-/registered-dossier/10338	https://echa.europa.eu/substance-information/-/substanceinfo/100.219.583		1	0	0	1	no conclusion/data	only limited QSAR data, est. t1/2 = 26d						-	-	-	-	-	-	-	-	-	-	-	-	10.178	2.52594	25.7091	3.53928	-	not P	P	no conclusion/data	Not M
(p)207-300-2	Not P	Not P	1-bromo-4-fluorobenzene	AITNMTXHTIIIBB-UHFFFAOYSA-N	c1cc(ccc1F)Br	InChI=1S/C6H4BrF/c7-5-1-3-6(8)4-2-5/h1-4H	organic	460-00-4	207-300-2	REACH	Arp et al. (2017)		0 - 10 tonnes per annum;Intermediate Use Only	N	https://echa.europa.eu/registration-dossier/-/registered-dossier/18618;https://echa.europa.eu/registration-dossier/-/registered-dossier/10621	https://echa.europa.eu/substance-information/-/substanceinfo/100.006.638		1	0	0	1	Not P	Not P (readily biodeg): OECD Guideline 301 C (Ready Biodegradability: Modified MITI Test (I));OECD Guideline 301 C (Ready Biodegradability: Modified MITI Test (I))						-	-	-	Not P (readily biodeg)	OECD Guideline 301 C (Ready Biodegradability: Modified MITI Test (I));OECD Guideline 301 C (Ready Biodegradability: Modified MITI Test (I))	0	0	2	0	0	0	0	65.9008	3.34959	220.741	5.48974	more deg info needed	P	P	Not P	M
(p)230-426-4	Not M	Not M	2,5-thiophenediylbis(5-tert-butyl-1,3-benzoxazole)	AIXZBGVLNVRQSS-UHFFFAOYSA-N	CC(C)(C)c1ccc2oc(nc2c1)c1ccc(s1)c1nc2cc(ccc2o1)C(C)(C)C	InChI=1S/C26H26N2O2S/c1-25(2,3)15-7-9-19-17(13-15)27-23(29-19)21-11-12-22(31-21)24-28-18-14-16(26(4,5)6)8-10-20(18)30-24/h7-14H,1-6H3	organic	7128-64-5	230-426-4	REACH	QSARtoolbox		100 - 1000 tonnes per annum	Y	https://echa.europa.eu/registration-dossier/-/registered-dossier/10402	https://echa.europa.eu/substance-information/-/substanceinfo/100.027.661		1	0	0	1	Potential P/vP	est. t1/2 = 551d, and BIOWIN screen tool as recommended in the PBT guideline						-	-	-	-	-	-	-	-	-	-	-	-	226.392	2.43603	551.499	45.5602	Pscreen	P	-	Potential P/vP	Not M
(p)429-790-9	Not enough data	Not enough data	4-[2-(2-amino-4,7-dihydro-4-oxo-3H-pyrrolo[2,3-d]pyrimidin-5-yl)ethyl]benzoic acid	AIZPFZIKHIJCQX-UHFFFAOYSA-N	O=C(O)c1ccc(cc1)CCc1c[nH]c2nc(N)[nH]c(=O)c12	InChI=1S/C15H14N4O3/c16-15-18-12-11(13(20)19-15)10(7-17-12)6-3-8-1-4-9(5-2-8)14(21)22/h1-2,4-5,7H,3,6H2,(H,21,22)(H4,16,17,18,19,20)	organic	137281-39-1	429-790-9	REACH	ProSP		Intermediate Use Only	N	https://echa.europa.eu/registration-dossier/-/registered-dossier/3392	https://echa.europa.eu/substance-information/-/substanceinfo/100.102.813		1	0	0	1	no conclusion/data	no data						-	-	-	-	-	-	-	-	-	-	-	-	-	-	P	6.64497	-	-	P	no conclusion/data	vM
(p)235-436-2	Not enough data	Not enough data	4',4'''-azobis[N-(9,10-dihydro-9,10-dioxo-1-anthryl)[1,1'-biphenyl]-4-carboxamide]	AJDUTMFFZHIJEM-UHFFFAOYSA-N	O=C(Nc1cccc2c1C(=O)c1ccccc1C2=O)c1ccc(cc1)c1ccc(cc1)N=Nc1ccc(cc1)c1ccc(cc1)C(=O)Nc1cccc2c1C(=O)c1ccccc1C2=O	InChI=1S/C54H32N4O6/c59-49-39-7-1-3-9-41(39)51(61)47-43(49)11-5-13-45(47)55-53(63)35-19-15-31(16-20-35)33-23-27-37(28-24-33)57-58-38-29-25-34(26-30-38)32-17-21-36(22-18-32)54(64)56-46-14-6-12-44-48(46)52(62)42-10-4-2-8-40(42)50(44)60/h1-30H,(H,55,63)(H,56,64)	organic	12227-50-8	235-436-2	REACH	Chemaxon		0 - 10 tonnes per annum	N	https://echa.europa.eu/registration-dossier/-/registered-dossier/21802	https://echa.europa.eu/substance-information/-/substanceinfo/100.032.203		1	0	0	1	no conclusion/data	no data						-	-	-	-	-	-	-	-	-	-	-	-	-	-	-	346.653	-	Undefined	-	no conclusion/data	M
(p)700-054-1	vPvM & PMT	vPvM & PMT	(1S,4R,6R)-1-[(3E)-5-hydroxy-3-methylpent-3-en-1-yn-1-yl]-2,2,6-trimethylcyclohexane-1,4-diol	AJDYPKBZJGFSDZ-VXLSFFSTSA-N	CC1(C)C[C@H](O)C[C@@H](C)[C@@]1(O)C#C/C(=C/CO)/C	InChI=1S/C15H24O3/c1-11(6-8-16)5-7-15(18)12(2)9-13(17)10-14(15,3)4/h6,12-13,16-18H,8-10H2,1-4H3/b11-6+/t12-,13-,15+/m1/s1	organic	70905-68-9	700-054-1	REACH	ProSP		Intermediate Use Only	N	https://echa.europa.eu/registration-dossier/-/registered-dossier/1075	https://echa.europa.eu/substance-information/-/substanceinfo/100.131.920		1	0	0	1	Potential P/vP++	est. t1/2 = 35d, weight-of-evidence (this study) based on all known QSARs and majority of biodegradation screen tests, e.g. EU Method C.4-D (Determination of the "Ready" Biodegradability - Manometric Respirometry Test);EU Method C.4-D (Determination of the "Ready" Biodegradability - Manometric Respirometry Test);OECD Guideline 301 F (Ready Biodegradability: Manometric Respirometry Test);OECD Guid…						-	-	-	Potential P/vP	EU Method C.4-D (Determination of the "Ready" Biodegradability - Manometric Respirometry Test);EU Method C.4-D (Determination of the "Ready" Biodegradability - Manometric Respirometry Test);OECD Guideline 301 F (Ready Biodegradability: Manometric Respirometry Test);OECD Guideline 301 F (Ready Biodegradability: Manometric Respirometry Test)	4	0	0	0	0	0	0	26.264	1.34839	35.4142	-	more deg info needed	P	P	Potential P/vP++	vM
(p)411-850-0	Potential PMT/vPvM	Potential PMT/vPvM	4-(2-((3-ethyl-4-methyl-2-oxo-pyrrolin-1-yl)carboxamido)ethyl)benzenesulfonamide)	AJEMFZRCUKJSES-UHFFFAOYSA-N	CCC1=C(CN(C1=O)C(=O)NCCc1ccc(cc1)S(=O)(=O)N)C	InChI=1S/C16H21N3O4S/c1-3-14-11(2)10-19(15(14)20)16(21)18-9-8-12-4-6-13(7-5-12)24(17,22)23/h4-7H,3,8-10H2,1-2H3,(H,18,21)(H2,17,22,23)	organic	119018-29-0	411-850-0	REACH	QSARtoolbox		Tonnage Data Confidential;Intermediate Use Only	N	https://echa.europa.eu/registration-dossier/-/registered-dossier/9049;https://echa.europa.eu/registration-dossier/-/registered-dossier/25158	https://echa.europa.eu/substance-information/-/substanceinfo/100.101.126		1	0	0	1	Potential P/vP	est. t1/2 = 266d, and consistency across all tested QSARs						-	-	-	-	-	-	-	-	-	-	-	-	74.9302	3.54729	265.799	3.35412	more deg info needed	P	P	Potential P/vP	M
(p)429-530-4	Not M	Not M	3-[benzyl({4-[2-(4-nitrophenyl)diazen-1-yl]phenyl})amino]propanenitrile	AJKOAOUQPNLZTF-OCOZRVBESA-N	c1(/N=N/c2ccc(N(=O)=O)cc2)ccc(N(Cc2ccccc2)CCC#N)cc1	InChI=1S/C22H19N5O2/c23-15-4-16-26(17-18-5-2-1-3-6-18)21-11-7-19(8-12-21)24-25-20-9-13-22(14-10-20)27(28)29/h1-3,5-14H,4,16-17H2/b25-24+	organic	-	429-530-4	REACH	ProSP		100 - 1000 tonnes per annum	Y	https://echa.europa.eu/registration-dossier/-/registered-dossier/12107	https://echa.europa.eu/substance-information/-/substanceinfo/100.102.787		1	0	0	1	Potential P/vP	est. t1/2 = 1 157d, and BIOWIN screen tool as recommended in the PBT guideline						-	-	-	-	-	-	-	-	-	-	-	-	338.059	3.42275	1157.09	3.55042	Pscreen	P	P	Potential P/vP	Not M
(p)700-442-0	Not enough data	Not enough data	(1S,7S,8S,8aR)-8-{2-[(2R,4R)-4-hydroxy-6-oxotetrahydro-2H-pyran-2-yl]ethyl}-7-methyl-1,2,3,7,8,8a-hexahydronaphthalen-1-yl(2S)-2-methylbutanoate	AJLFOPYRIVGYMJ-INTXDZFKSA-N	C[C@@H](CC)C(=O)O[C@H]1CCC=C2C=C[C@H](C)[C@H](CC[C@@H]3C[C@@H](O)CC(=O)O3)[C@@H]12	InChI=1S/C23H34O5/c1-4-14(2)23(26)28-20-7-5-6-16-9-8-15(3)19(22(16)20)11-10-18-12-17(24)13-21(25)27-18/h6,8-9,14-15,17-20,22,24H,4-5,7,10-13H2,1-3H3/t14-,15-,17+,18+,19-,20-,22-/m0/s1	organic	73573-88-3	700-442-0	REACH	ProSP		Intermediate Use Only	N	https://echa.europa.eu/registration-dossier/-/registered-dossier/1464	https://echa.europa.eu/substance-information/-/substanceinfo/100.131.541		1	0	0	1	no conclusion/data	only limited QSAR data, est. t1/2 = 25d						-	-	-	-	-	-	-	-	-	-	-	-	12.5456	2.02543	25.4103	7.53235	-	not P	Not P	no conclusion/data	Pot. M/vM
(p)294-785-9	Not P	Not P	Fatty acids, tall-oil, reaction products with boric acid (H3BO3) and diethanolamine	AJLYLOWHRQBFTH-UHFFFAOYSA-N	B(O)(O)OCCNC(=O)CCCCCCCC=CCCCCCCCC	InChI=1S/C20H40BNO4/c1-2-3-4-5-6-7-8-9-10-11-12-13-14-15-16-17-20(23)22-18-19-26-21(24)25/h9-10,24-25H,2-8,11-19H2,1H3,(H,22,23)	organoborane	91770-03-5	294-785-9	REACH	ProSP	reaction product	100 - 1000 tonnes per annum	Y	https://echa.europa.eu/registration-dossier/-/registered-dossier/5613	https://echa.europa.eu/substance-information/-/substanceinfo/100.086.133		1	0	0	1	Not P	Not P (inherently biodeg): EU Method C.4-C (Determination of the "Ready" Biodegradability - Carbon Dioxide Evolution Test);OECD Guideline 301 B (Ready Biodegradability: CO2 Evolution Test);EU Method C.4-C (Determination of the "Ready" Biodegradability - Carbon Dioxide Evolution Test);OECD Guideline 301 B (Ready Biodegradability: CO2 Evolution Test)						-	-	-	Not P (inherently biodeg)	EU Method C.4-C (Determination of the "Ready" Biodegradability - Carbon Dioxide Evolution Test);OECD Guideline 301 B (Ready Biodegradability: CO2 Evolution Test);EU Method C.4-C (Determination of the "Ready" Biodegradability - Carbon Dioxide Evolution Test);OECD Guideline 301 B (Ready Biodegradability: CO2 Evolution Test)	0	0	0	0	2	0	0	14.5722	1.50909	21.9907	-	-	P	P	Not P	Pot. M/vM
(p)922-954-5	Not enough data	Not enough data	Cyclohexyl-hydroxy-phenyl-acetic acid prop-2-ynyl ester	AJMCXHIWBCITDU-UHFFFAOYSA-N	OC(C1CCCCC1)(C(=O)OCC#C)c1ccccc1	InChI=1S/C17H20O3/c1-2-13-20-16(18)17(19,14-9-5-3-6-10-14)15-11-7-4-8-12-15/h1,3,5-6,9-10,15,19H,4,7-8,11-13H2	organic	-	922-954-5	REACH	Chemaxon		Intermediate Use Only	N	https://echa.europa.eu/registration-dossier/-/registered-dossier/19568	https://echa.europa.eu/substance-information/-/substanceinfo/100.110.659		1	0	0	1	no conclusion/data	only limited QSAR data, est. t1/2 = 36d						-	-	-	-	-	-	-	-	-	-	-	-	26.2949	1.3834	36.3764	-	-	P	-	no conclusion/data	Not M
(p)609-561-1	Potential PMT/vPvM	Potential PMT/vPvM	2,6-dichloropyridine-3-carboxylic acid	AJPKQSSFYHPYMH-UHFFFAOYSA-N	OC(=O)c1ccc(Cl)nc1Cl	InChI=1S/C6H3Cl2NO2/c7-4-2-1-3(6(10)11)5(8)9-4/h1-2H,(H,10,11)	organic	38496-18-3	609-561-1	REACH	QSARtoolbox		Intermediate Use Only	N	https://echa.europa.eu/registration-dossier/-/registered-dossier/27473	https://echa.europa.eu/substance-information/-/substanceinfo/100.123.726		1	0	0	1	Potential P/vP	est. t1/2 = 87d, and BIOWIN screen tool as recommended in the PBT guideline						-	-	-	-	-	-	-	-	-	-	-	-	47.5016	1.83623	87.2237	3.54962	Pscreen	not P	-	Potential P/vP	vM
(p)603-782-7	Not M	Not M	1-(4-trans-Propyl-[1,1-bicyclohexyl]-4-trans-yl)-4-trifluormethoxybenzene	AJQMFUYBFQQAKA-UHFFFAOYSA-N	CCCC1CCC(CC1)C1CCC(CC1)c1ccc(OC(F)(F)F)cc1	InChI=1S/C22H31F3O/c1-2-3-16-4-6-17(7-5-16)18-8-10-19(11-9-18)20-12-14-21(15-13-20)26-22(23,24)25/h12-19H,2-11H2,1H3	organic	133937-72-1	603-782-7	REACH	Chemaxon		0 - 10 tonnes per annum	N	https://echa.europa.eu/registration-dossier/-/registered-dossier/22052	https://echa.europa.eu/substance-information/-/substanceinfo/100.114.390		1	0	0	1	Potential P/vP	est. t1/2 = 191d, and BIOWIN screen tool as recommended in the PBT guideline						-	-	-	-	-	-	-	-	-	-	-	-	97.8061	1.95203	190.92	5.92687	Pscreen	vP	-	Potential P/vP	Not M
(p)410-360-4	Not enough data	Not enough data	2-nitro-2-phenyl-1,3-propanediol	AJRYCRIQZBMNEO-UHFFFAOYSA-N	OCC(CO)(c1ccccc1)N(=O)=O	InChI=1S/C9H11NO4/c11-6-9(7-12,10(13)14)8-4-2-1-3-5-8/h1-5,11-12H,6-7H2	organic	5428-02-4	410-360-4	REACH	Chemaxon		Tonnage Data Confidential	N	https://echa.europa.eu/registration-dossier/-/registered-dossier/9196	https://echa.europa.eu/substance-information/-/substanceinfo/100.100.997		1	0	0	1	no conclusion/data	only limited QSAR data, est. t1/2 = 14d						-	-	-	-	-	-	-	-	-	-	-	-	11.9548	1.15871	13.8521	4.61465	-	P	-	no conclusion/data	M
(p)205-760-9	Not P	Not P	Triethyl borate	AJSTXXYNEIHPMD-UHFFFAOYSA-N	CCOB(OCC)OCC	InChI=1S/C6H15BO3/c1-4-8-7(9-5-2)10-6-3/h4-6H2,1-3H3	organoborane	150-46-9	205-760-9	REACH	QSARtoolbox		0 - 10 tonnes per annum	N	https://echa.europa.eu/registration-dossier/-/registered-dossier/25220	https://echa.europa.eu/substance-information/-/substanceinfo/100.005.238		1	0	0	1	Not P	Not P (readily biodeg): OECD Guideline 301 B (Ready Biodegradability: CO2 Evolution Test)						-	-	-	Not P (readily biodeg)	OECD Guideline 301 B (Ready Biodegradability: CO2 Evolution Test)	0	0	1	0	0	0	0	17.0353	1.25455	21.3717	6.10756	-	not P	-	Not P	Pot. M/vM
(p)233-465-5	Not enough data	Not enough data	2-[bis(2-hydroxyethyl)amino]ethanesulphonic acid	AJTVSSFTXWNIRG-UHFFFAOYSA-N	OCCN(CCO)CCS(=O)(=O)O	InChI=1S/C6H15NO5S/c8-4-1-7(2-5-9)3-6-13(10,11)12/h8-9H,1-6H2,(H,10,11,12)	organic	10191-18-1	233-465-5	REACH	QSARtoolbox		0 - 10 tonnes per annum	N	https://echa.europa.eu/registration-dossier/-/registered-dossier/22944	https://echa.europa.eu/substance-information/-/substanceinfo/100.030.410		1	0	0	1	no conclusion/data	only limited QSAR data, est. t1/2 = 20d						-	-	-	-	-	-	-	-	-	-	-	-	13.9466	1.40714	19.6248	4.63972	-	P	-	no conclusion/data	vM
(p)223-185-1	Not enough data	Not enough data	2-[2-(3,3-dimethyloxiranyl)vinyl]-2,3-dimethyloxirane	AJXYQJKBNYBUFD-UHFFFAOYSA-N	CC1OC1(C)C=CC1OC1(C)C	InChI=1S/C10H16O2/c1-7-10(4,11-7)6-5-8-9(2,3)12-8/h5-8H,1-4H3	organic	3765-28-4	223-185-1	REACH	QSARtoolbox		Intermediate Use Only	N	https://echa.europa.eu/registration-dossier/-/registered-dossier/24952	https://echa.europa.eu/substance-information/-/substanceinfo/100.021.078		1	0	0	1	no conclusion/data	only limited QSAR data, est. t1/2 = 327d						-	-	-	-	-	-	-	-	-	-	-	-	99.7137	3.27536	326.598	-	more deg info needed	P	-	no conclusion/data	Pot. M/vM
(p)204-333-4	Not M	Potential PMT/vPvM	4-chlorobenzhydryl alcohol	AJYOOHCNOXWTKJ-UHFFFAOYSA-N	OC(c1ccccc1)c1ccc(Cl)cc1	InChI=1S/C13H11ClO/c14-12-8-6-11(7-9-12)13(15)10-4-2-1-3-5-10/h1-9,13,15H	organic	119-56-2	204-333-4	REACH	Arp et al. (2017)		Intermediate Use Only	N	https://echa.europa.eu/registration-dossier/-/registered-dossier/6984	https://echa.europa.eu/substance-information/-/substanceinfo/100.003.940		1	0	0	1	Potential P/vP	est. t1/2 = 40d, and consistency across all tested QSARs						-	-	-	-	-	-	-	-	-	-	-	-	26.0789	1.54219	40.2186	22.3394	-	P	P	Potential P/vP	Not M
(p)254-290-0	Not enough data	Not enough data	2-thienylacetyl chloride	AJYXPNIENRLELY-UHFFFAOYSA-N	ClC(=O)Cc1cccs1	InChI=1S/C6H5ClOS/c7-6(8)4-5-2-1-3-9-5/h1-3H,4H2	organic	39098-97-0	254-290-0	REACH	QSARtoolbox		Intermediate Use Only;Intermediate Use Only	N	https://echa.europa.eu/registration-dossier/-/registered-dossier/25726;https://echa.europa.eu/registration-dossier/-/registered-dossier/29601	https://echa.europa.eu/substance-information/-/substanceinfo/100.049.337		1	0	0	1	no conclusion/data	only limited QSAR data, est. t1/2 = 35d						-	-	-	-	-	-	-	-	-	-	-	-	23.2896	1.48373	34.5555	3.54146	-	P	-	no conclusion/data	M
(p)202-426-4	Potential PMT/vPvM	Potential PMT/vPvM	2-chloroaniline	AKCRQHGQIJBRMN-UHFFFAOYSA-N	Nc1ccccc1Cl	InChI=1S/C6H6ClN/c7-5-3-1-2-4-6(5)8/h1-4H,8H2	organic	95-51-2	202-426-4	REACH	Arp et al. (2017)		Intermediate Use Only	N	https://echa.europa.eu/registration-dossier/-/registered-dossier/13785	https://echa.europa.eu/substance-information/-/substanceinfo/100.002.207		1	0	0	1	Potential P/vP	est. t1/2 = 78d, and consistency across all tested QSARs						-	-	-	-	-	-	-	-	-	-	-	-	47.7641	1.63577	78.1313	11.8904	more deg info needed	vP	P	Potential P/vP	vM
(p)617-391-4	Not M	Not M	(1's,4'r)-4'-propyl-[1,1'-bi(cyclohexane)]-4-one	AKCZQKBKWXBJOF-UHFFFAOYSA-N	CCCC1CCC(CC1)C1CCC(=O)CC1	InChI=1S/C15H26O/c1-2-3-12-4-6-13(7-5-12)14-8-10-15(16)11-9-14/h12-14H,2-11H2,1H3	organic	82832-73-3	617-391-4	REACH	QSARtoolbox		Intermediate Use Only	N	https://echa.europa.eu/registration-dossier/-/registered-dossier/1223	https://echa.europa.eu/substance-information/-/substanceinfo/100.120.675		1	0	0	1	Potential P/vP	est. t1/2 = 25d, and consistency across all tested QSARs						-	-	-	-	-	-	-	-	-	-	-	-	23.4368	1.08274	25.376	9.24588	more deg info needed	P	P	Potential P/vP	Not M
(p)222-315-4	PM	PM	8-isopropyl-8-azabicyclo[3.2.1]octan-3-one	AKETXTOLBLTPTP-UHFFFAOYSA-N	CC(C)N1C2CCC1CC(=O)C2	InChI=1S/C10H17NO/c1-7(2)11-8-3-4-9(11)6-10(12)5-8/h7-9H,3-6H2,1-2H3	organic	3423-28-7	222-315-4	REACH	Arp et al. (2017)		Intermediate Use Only	N	https://echa.europa.eu/registration-dossier/-/registered-dossier/8201	https://echa.europa.eu/substance-information/-/substanceinfo/100.020.288		1	0	0	1	Potential P/vP++	est. t1/2 = 52d, weight-of-evidence (this study) based on all known QSARs and majority of biodegradation screen tests, e.g. OECD Guideline 301 D (Ready Biodegradability: Closed Bottle Test);OECD Guideline 301 D (Ready Biodegradability: Closed Bottle Test)						-	-	-	Potential P/vP	OECD Guideline 301 D (Ready Biodegradability: Closed Bottle Test);OECD Guideline 301 D (Ready Biodegradability: Closed Bottle Test)	2	0	0	0	0	0	0	41.121	1.25673	51.678	-	more deg info needed	P	P	Potential P/vP++	vM
(p)219-847-4	Not P	Not P	4-phenylbutan-2-one	AKGGYBADQZYZPD-UHFFFAOYSA-N	CC(=O)CCc1ccccc1	InChI=1S/C10H12O/c1-9(11)7-8-10-5-3-2-4-6-10/h2-6H,7-8H2,1H3	organic	2550-26-7	219-847-4	REACH	Arp et al. (2017)		100 - 1000 tonnes per annum;Intermediate Use Only	Y	https://echa.europa.eu/registration-dossier/-/registered-dossier/12477;https://echa.europa.eu/registration-dossier/-/registered-dossier/20508	https://echa.europa.eu/substance-information/-/substanceinfo/100.018.044		1	0	0	1	Not P	Not P (readily biodeg): OECD Guideline 301 D (Ready Biodegradability: Closed Bottle Test);OECD Guideline 301 D (Ready Biodegradability: Closed Bottle Test)						-	-	-	Not P (readily biodeg)	OECD Guideline 301 D (Ready Biodegradability: Closed Bottle Test);OECD Guideline 301 D (Ready Biodegradability: Closed Bottle Test)	0	0	2	0	0	0	0	18.5618	1.40305	26.0432	4.06913	-	P	P	Not P	vM
(p)227-231-1	Not P	Not P	2-methylcyclohexyl acetate	AKIIJALHGMKJEJ-UHFFFAOYSA-N	CC1CCCCC1OC(=O)C	InChI=1S/C9H16O2/c1-7-5-3-4-6-9(7)11-8(2)10/h7,9H,3-6H2,1-2H3	organic	5726-19-2	227-231-1	REACH	Arp et al. (2017)		100 - 1000 tonnes per annum	Y	https://echa.europa.eu/registration-dossier/-/registered-dossier/14289	https://echa.europa.eu/substance-information/-/substanceinfo/100.024.756		1	0	0	1	Not P	Not P (readily biodeg): OECD Guideline 301 C (Ready Biodegradability: Modified MITI Test (I));OECD Guideline 301 C (Ready Biodegradability: Modified MITI Test (I))						-	-	-	Not P (readily biodeg)	OECD Guideline 301 C (Ready Biodegradability: Modified MITI Test (I));OECD Guideline 301 C (Ready Biodegradability: Modified MITI Test (I))	0	0	2	0	0	0	0	9.74111	1.27068	12.3779	4.78709	-	not P	P	Not P	Pot. M/vM
(p)700-413-2	vPvM & PMT	vPvM & PMT	2-amino-4,5-dichlorobenzenesulfonic acid	AKLDPNVZTZIVFA-UHFFFAOYSA-N	Nc1cc(Cl)c(Cl)cc1S(=O)(=O)O	InChI=1S/C6H5Cl2NO3S/c7-3-1-5(9)6(2-4(3)8)13(10,11)12/h1-2H,9H2,(H,10,11,12)	organic	6331-96-0	700-413-2	REACH	ProSP		10 - 100 tonnes per annum;Intermediate Use Only;Intermediate Use Only	Y	https://echa.europa.eu/registration-dossier/-/registered-dossier/1565;https://echa.europa.eu/registration-dossier/-/registered-dossier/20543;https://echa.europa.eu/registration-dossier/-/registered-dossier/7958	https://echa.europa.eu/substance-information/-/substanceinfo/100.148.996		1	0	0	1	Potential P/vP++	est. t1/2 = 334d, found in several water samples in Schulze et al. (2019) and consistent indications of P across tested QSARs						-	-	-	-	-	-	-	-	-	-	-	-	152.038	2.19929	334.375	4.91522	more deg info needed	P	P	Potential P/vP	vM
(p)223-773-8	Not M	Not M	2,2'-methylenebis[6-cyclohexyl-p-cresol]	AKNMPWVTPUHKCG-UHFFFAOYSA-N	Cc1cc(Cc2cc(C)cc(C3CCCCC3)c2O)c(O)c(c1)C1CCCCC1	InChI=1S/C27H36O2/c1-18-13-22(26(28)24(15-18)20-9-5-3-6-10-20)17-23-14-19(2)16-25(27(23)29)21-11-7-4-8-12-21/h13-16,20-21,28-29H,3-12,17H2,1-2H3	organic	4066-02-8	223-773-8	REACH	Chemaxon		10 - 100 tonnes per annum	Y	https://echa.europa.eu/registration-dossier/-/registered-dossier/21792	https://echa.europa.eu/substance-information/-/substanceinfo/100.021.613		1	0	0	1	P	ECHA PBT Broad consensus, including no biodegradation observied (screening test)				PBT_BroadConses		-	P	ECHA PBT Broad consensus, including no biodegradation observied (screening test)	Potential P/vP	EU Method C.4-D (Determination of the "Ready" Biodegradability - Manometric Respirometry Test) Assessment of Biodegradability of Chemicals in Water by Manometric Respirometry DGX 1/283/82 Rev. 6 EEG Directive 79/831 Annex V Part C;EU Method C.4-D (Determination of the "Ready" Biodegradability - Manometric Respirometry Test) Assessment of Biodegradability of Chemicals in Water by Manometric Respir…	4	0	0	0	0	0	0	65.5841	4.68559	307.3	200.469	Pscreen	P	-	Potential P/vP	Not M
(p)204-899-2	Potential PMT/vPvM	Potential PMT/vPvM	Noscapine	AKNNEGZIBPJZJG-UHFFFAOYSA-N	COc1ccc2C(OC(=O)c2c1OC)C1N(C)CCc2cc3OCOc3c(OC)c12	InChI=1S/C22H23NO7/c1-23-8-7-11-9-14-20(29-10-28-14)21(27-4)15(11)17(23)18-12-5-6-13(25-2)19(26-3)16(12)22(24)30-18/h5-6,9,17-18H,7-8,10H2,1-4H3	organic	128-62-1	204-899-2	REACH	QSARtoolbox		Intermediate Use Only	N	https://echa.europa.eu/registration-dossier/-/registered-dossier/19776	https://echa.europa.eu/substance-information/-/substanceinfo/100.004.455		1	0	0	1	Potential P/vP	est. t1/2 = 142d, and BIOWIN screen tool as recommended in the PBT guideline						-	-	-	-	-	-	-	-	-	-	-	-	29.8614	4.74662	141.741	-	Pscreen	P	-	Potential P/vP	M
(p)214-123-4	Not enough data	Not enough data	Nordazepam	AKPLHCDWDRPJGD-UHFFFAOYSA-N	Clc1ccc2NC(=O)CN=C(c3ccccc3)c2c1	InChI=1S/C15H11ClN2O/c16-11-6-7-13-12(8-11)15(17-9-14(19)18-13)10-4-2-1-3-5-10/h1-8H,9H2,(H,18,19)	organic	1088-11-5	214-123-4	REACH	QSARtoolbox		Intermediate Use Only	N	https://echa.europa.eu/registration-dossier/-/registered-dossier/21623	https://echa.europa.eu/substance-information/-/substanceinfo/100.012.840		1	0	0	1	no conclusion/data	only limited QSAR data, est. t1/2 = 79d						-	-	-	-	-	-	-	-	-	-	-	-	37.0873	2.13958	79.3511	3.53699	-	P	-	no conclusion/data	Pot. M/vM
(p)603-485-2	Not enough data	Not enough data	(1-benzylindazol-3-yl)methanol	AKQDXNFPEFHRLS-UHFFFAOYSA-N	OCc1nn(Cc2ccccc2)c2ccccc12	InChI=1S/C15H14N2O/c18-11-14-13-8-4-5-9-15(13)17(16-14)10-12-6-2-1-3-7-12/h1-9,18H,10-11H2	organic	131427-21-9	603-485-2	REACH	QSARtoolbox		Intermediate Use Only	N	https://echa.europa.eu/registration-dossier/-/registered-dossier/12733	https://echa.europa.eu/substance-information/-/substanceinfo/100.132.812		1	0	0	1	no conclusion/data	only limited QSAR data, est. t1/2 = 61d						-	-	-	-	-	-	-	-	-	-	-	-	22.0256	2.75106	60.5938	3.54924	-	P	-	no conclusion/data	Pot. M/vM
(p)937-617-8	Potential PMT/vPvM	Potential PMT/vPvM	ethyl 1-[(2,6-difluorophenyl)methyl]-1H-1,2,3-triazole-4-carboxylate	AKTZESRUXGGXDA-UHFFFAOYSA-N	CCOC(=O)c1cn(Cc2c(F)cccc2F)nn1	InChI=1S/C12H11F2N3O2/c1-2-19-12(18)11-7-17(16-15-11)6-8-9(13)4-3-5-10(8)14/h3-5,7H,2,6H2,1H3	organic	869501-51-9	937-617-8	REACH	Chemaxon		Intermediate Use Only	N	https://echa.europa.eu/registration-dossier/-/registered-dossier/6748	https://echa.europa.eu/substance-information/-/substanceinfo/100.220.964		1	0	0	1	Potential P/vP	est. t1/2 = 998d, and BIOWIN screen tool as recommended in the PBT guideline						-	-	-	-	-	-	-	-	-	-	-	-	110.114	9.0624	997.901	-	Pscreen	not P	-	Potential P/vP	vM
(p)214-646-8	Potential PMT/vPvM	Potential PMT/vPvM	Dexamethasone 21-acetate	AKUJBENLRBOFTD-UHFFFAOYSA-N	CC1CC2C3CCC4=CC(=O)C=CC4(C)C3(F)C(O)CC2(C)C1(O)C(=O)COC(=O)C	InChI=1S/C24H31FO6/c1-13-9-18-17-6-5-15-10-16(27)7-8-21(15,3)23(17,25)19(28)11-22(18,4)24(13,30)20(29)12-31-14(2)26/h7-8,10,13,17-19,28,30H,5-6,9,11-12H2,1-4H3	organic	1177-87-3	214-646-8	REACH	QSARtoolbox		Intermediate Use Only	N	https://echa.europa.eu/registration-dossier/-/registered-dossier/21418	https://echa.europa.eu/substance-information/-/substanceinfo/100.013.315		1	0	0	1	Potential P/vP	est. t1/2 = 244d, and BIOWIN screen tool as recommended in the PBT guideline						-	-	-	-	-	-	-	-	-	-	-	-	144.494	1.69042	244.254	-	Pscreen	P	-	Potential P/vP	vM
(p)696-555-7	Not enough data	Not enough data	2-(4-bromophenyl)-2-methylpropanoic acid	AKVOQXBQLXOEEF-UHFFFAOYSA-N	CC(C)(C(=O)O)c1ccc(Br)cc1	InChI=1S/C10H11BrO2/c1-10(2,9(12)13)7-3-5-8(11)6-4-7/h3-6H,1-2H3,(H,12,13)	organic	32454-35-6	696-555-7	REACH	Chemaxon		Intermediate Use Only	N	https://echa.europa.eu/registration-dossier/-/registered-dossier/8039	https://echa.europa.eu/substance-information/-/substanceinfo/100.225.938		1	0	0	1	no conclusion/data	only limited QSAR data, est. t1/2 = 42d						-	-	-	-	-	-	-	-	-	-	-	-	27.1117	1.53936	41.7348	3.71657	more deg info needed	not P	NA	no conclusion/data	vM
(p)286-858-9	Not enough data	Not enough data	Methyl 4-chloro-2-(chlorosulphonyl)benzoate	AKVPERSFJZUJKD-UHFFFAOYSA-N	COC(=O)c1ccc(Cl)cc1S(=O)(=O)Cl	InChI=1S/C8H6Cl2O4S/c1-14-8(11)6-3-2-5(9)4-7(6)15(10,12)13/h2-4H,1H3	organic	85392-01-4	286-858-9	REACH	QSARtoolbox		Intermediate Use Only	N	https://echa.europa.eu/registration-dossier/-/registered-dossier/23120	https://echa.europa.eu/substance-information/-/substanceinfo/100.078.935		1	0	0	1	no conclusion/data	only limited QSAR data, est. t1/2 = 34d						-	-	-	-	-	-	-	-	-	-	-	-	28.9123	1.1926	34.4807	3.3486	-	P	-	no conclusion/data	M
(p)218-917-1	Potential PMT/vPvM	Potential PMT/vPvM	3-amino-2,4,6-triiodo-5-[(methylamino)carbonyl]benzoic acid	AKXKBAWZIVNNJR-UHFFFAOYSA-N	CNC(=O)c1c(I)c(N)c(I)c(C(=O)O)c1I	InChI=1S/C9H7I3N2O3/c1-14-8(15)2-4(10)3(9(16)17)6(12)7(13)5(2)11/h13H2,1H3,(H,14,15)(H,16,17)	organic	2280-89-9	218-917-1	REACH	Arp et al. (2017)		Intermediate Use Only	N	https://echa.europa.eu/registration-dossier/-/registered-dossier/12748	https://echa.europa.eu/substance-information/-/substanceinfo/100.017.198		1	0	0	1	Potential P/vP	BIOWIN screen tool as recommended in the PBT guideline						-	-	-	-	-	-	-	-	-	-	-	-	-	-	notP	96.6908	Pscreen	P	-	Potential P/vP	vM
(p)441-100-8	Not enough data	Not enough data	2-[2-(dimethylamino)ethoxy]ethyl N-{[1,3,3-trimethyl-5-(9-methyl-2-oxo-3,6-dioxa-1,9-diazadecan-1-yl)cyclohexyl]methyl}carbamate	ALANNFAXTFZBEG-UHFFFAOYSA-N	CN(C)CCOCCOC(=O)NCC1(C)CC(C)(C)CC(NC(=O)OCCOCCN(C)C)C1	InChI=1S/C24H48N4O6/c1-23(2)16-20(26-22(30)34-15-13-32-11-9-28(6)7)17-24(3,18-23)19-25-21(29)33-14-12-31-10-8-27(4)5/h20H,8-19H2,1-7H3,(H,25,29)(H,26,30)	organic	-	441-100-8	REACH	ProSP		10 - 100 tonnes per annum;0 - 10 tonnes per annum;Tonnage Data Confidential	Y	https://echa.europa.eu/registration-dossier/-/registered-dossier/12553;https://echa.europa.eu/registration-dossier/-/registered-dossier/12542;https://echa.europa.eu/registration-dossier/-/registered-dossier/3604	https://echa.europa.eu/substance-information/-/substanceinfo/100.103.734		1	0	0	1	no conclusion/data	no data						-	-	-	-	-	-	-	-	-	-	-	-	731.264	-	-	8.68521	-	-	P	no conclusion/data	vM
(p)448-330-8	Not enough data	Not enough data	1-(3-Methylureidophenyl)-5-mercaptotetrazole	ALAVMPYROHSFFR-UHFFFAOYSA-N	CNC(=O)Nc1cc(ccc1)n1[nH]nnc1=S	InChI=1S/C9H10N6OS/c1-10-8(16)11-6-3-2-4-7(5-6)15-9(17)12-13-14-15/h2-5H,1H3,(H2,10,11,16)(H,12,14,17)	organic	86893-76-7	448-330-8	REACH	Chemaxon		Tonnage Data Confidential	N	https://echa.europa.eu/registration-dossier/-/registered-dossier/3441	https://echa.europa.eu/substance-information/-/substanceinfo/100.104.164		1	0	0	1	no conclusion/data	no data						-	-	-	-	-	-	-	-	-	-	-	-	-	-	-	3.5201	-	-	-	no conclusion/data	vM
(p)940-332-1	Not enough data	Not enough data	Biphenyl-4-yl-(9,9-dimethyl-9H-fluoren-2-yl)-(9,9‘-spirobifluoren-4-yl)-amine	ALEQYPDEUQMBHJ-UHFFFAOYSA-N	CC1(C)c2cc(ccc2c2c1cccc2)N(c1ccc(cc1)c1ccccc1)c1c2c3c(cccc3)C3(c4ccccc4c4c3cccc4)c2ccc1	InChI=1S/C52H37N/c1-51(2)43-21-10-6-17-38(43)41-32-31-37(33-48(41)51)53(36-29-27-35(28-30-36)34-15-4-3-5-16-34)49-26-14-25-47-50(49)42-20-9-13-24-46(42)52(47)44-22-11-7-18-39(44)40-19-8-12-23-45(40)52/h3-33H,1-2H3	organic	-	940-332-1	REACH	Chemaxon		0 - 10 tonnes per annum	N	https://echa.europa.eu/registration-dossier/-/registered-dossier/19293	https://echa.europa.eu/substance-information/-/substanceinfo/100.231.948		1	0	0	1	no conclusion/data	no data						-	-	-	-	-	-	-	-	-	-	-	-	-	-	-	-	-	Undefined	-	no conclusion/data	Not M
(p)429-780-4	Not M	Not M	trans-4-pentyl-trans-4'-vinylbicyclohexyl	ALEUVXQGVOQDBD-ISDOAFHYSA-N	C=C[C@@H]1CCC(CC1)[C@@H]1CC[C@H](CC1)CCCCC	InChI=1S/C19H34/c1-3-5-6-7-17-10-14-19(15-11-17)18-12-8-16(4-2)9-13-18/h4,16-19H,2-3,5-15H2,1H3/t16-,17-,18?,19-	organic	-	429-780-4	REACH	ProSP		0 - 10 tonnes per annum	N	https://echa.europa.eu/registration-dossier/-/registered-dossier/3383	https://echa.europa.eu/substance-information/-/substanceinfo/100.102.812		1	0	0	1	Potential P/vP++	est. t1/2 = 30d, weight-of-evidence (this study) based on all known QSARs and majority of biodegradation screen tests, e.g. OECD Guideline 301 C (Ready Biodegradability: Modified MITI Test (I))						-	-	-	Potential P/vP	OECD Guideline 301 C (Ready Biodegradability: Modified MITI Test (I))	1	0	0	0	0	0	0	17.5277	1.73833	30.4688	-	-	P	P	Potential P/vP++	Not M
(p)200-004-4	Not P	Not P	Hydrocortisone 21-acetate	ALEXXDVDDISNDU-JZYPGELDSA-N	CC(=O)OCC(=O)[C@@]1(O)CC[C@H]2[C@@H]3CCC4=CC(=O)CC[C@]4(C)[C@H]3[C@@H](O)C[C@]12C	InChI=1S/C23H32O6/c1-13(24)29-12-19(27)23(28)9-7-17-16-5-4-14-10-15(25)6-8-21(14,2)20(16)18(26)11-22(17,23)3/h10,16-18,20,26,28H,4-9,11-12H2,1-3H3/t16-,17-,18-,20+,21-,22-,23-/m0/s1	organic	50-03-3	200-004-4	REACH	Arp et al. (2017)		Intermediate Use Only	N	https://echa.europa.eu/registration-dossier/-/registered-dossier/1992	https://echa.europa.eu/substance-information/-/substanceinfo/100.000.005		1	0	0	1	Not P	Not P (readily biodeg): OECD Guideline 301 B (Ready Biodegradability: CO2 Evolution Test);OECD Guideline 301 B (Ready Biodegradability: CO2 Evolution Test)						-	-	-	Not P (readily biodeg)	OECD Guideline 301 B (Ready Biodegradability: CO2 Evolution Test);OECD Guideline 301 B (Ready Biodegradability: CO2 Evolution Test)	0	0	2	0	0	0	0	50.5686	3.42162	173.027	95.2629	Pscreen	P	P	Not P	vM
(p)208-795-8	Not P, Not M	Not P, Not M	3-methylcyclopentadecan-1-one	ALHUZKCOMYUFRB-UHFFFAOYSA-N	CC1CCCCCCCCCCCCC(=O)C1	InChI=1S/C16H30O/c1-15-12-10-8-6-4-2-3-5-7-9-11-13-16(17)14-15/h15H,2-14H2,1H3	organic	541-91-3	208-795-8	REACH	QSARtoolbox		0 - 10 tonnes per annum	N	https://echa.europa.eu/registration-dossier/-/registered-dossier/18970	https://echa.europa.eu/substance-information/-/substanceinfo/100.007.997		1	0	0	1	Not P	Not P (readily biodeg): EU Method C.4-D (Determination of the "Ready" Biodegradability - Manometric Respirometry Test);EU Method C.4-D (Determination of the "Ready" Biodegradability - Manometric Respirometry Test);OECD Guideline 301 F (Ready Biodegradability: Manometric Respirometry Test);OECD Guideline 301 F (Ready Biodegradability: Manometric Respirometry Test)						-	-	-	Not P (readily biodeg)	EU Method C.4-D (Determination of the "Ready" Biodegradability - Manometric Respirometry Test);EU Method C.4-D (Determination of the "Ready" Biodegradability - Manometric Respirometry Test);OECD Guideline 301 F (Ready Biodegradability: Manometric Respirometry Test);OECD Guideline 301 F (Ready Biodegradability: Manometric Respirometry Test)	0	0	4	0	0	0	0	24.6477	1.06871	26.3413	9.79309	more deg info needed	P	-	Not P	Not M
(p)420-610-4	Not enough data	Not enough data	(1S)-2-chloro-1-methyl-2-oxoethyl acetate	ALHZEIINTQJLOT-UHFFFAOYSA-N	CC(OC(=O)C)C(=O)Cl	InChI=1S/C5H7ClO3/c1-3(5(6)8)9-4(2)7/h3H,1-2H3	organic	36394-75-9	420-610-4	REACH	QSARtoolbox		Tonnage Data Confidential	N	https://echa.europa.eu/registration-dossier/-/registered-dossier/8392	https://echa.europa.eu/substance-information/-/substanceinfo/100.101.929		1	0	0	1	no conclusion/data	only limited QSAR data, est. t1/2 = 15d						-	-	-	-	-	-	-	-	-	-	-	-	11.0308	1.38998	15.3327	4.99384	-	not P	-	no conclusion/data	vM
(p)426-830-7	Not enough data	Not enough data	1-(4-(trans-4-pentylcyclohexyl)phenyl)ethanone	ALIWXHRFAQHUSM-UHFFFAOYSA-N	CCCCCC1CCC(CC1)c1ccc(cc1)C(=O)C	InChI=1S/C19H28O/c1-3-4-5-6-16-7-9-18(10-8-16)19-13-11-17(12-14-19)15(2)20/h11-14,16,18H,3-10H2,1-2H3	organic	78531-59-6	426-830-7	REACH	Chemaxon		Tonnage Data Confidential	N	https://echa.europa.eu/registration-dossier/-/registered-dossier/2956	https://echa.europa.eu/substance-information/-/substanceinfo/100.102.528		1	0	0	1	no conclusion/data	only limited QSAR data, est. t1/2 = 32d						-	-	-	-	-	-	-	-	-	-	-	-	20.3267	1.59436	32.4081	5.15262	-	P	-	no conclusion/data	Not M
(p)810-185-7	Not M	Not M	7-chloro-N-(3-chloro-4-fluorophenyl)-6-nitroquinazolin-4-amine	ALJPGKSDBZFNBR-UHFFFAOYSA-N	O=N(=O)c1c(Cl)cc2ncnc(Nc3cc(Cl)c(F)cc3)c2c1	InChI=1S/C14H7Cl2FN4O2/c15-9-3-7(1-2-11(9)17)20-14-8-4-13(21(22)23)10(16)5-12(8)18-6-19-14/h1-6H,(H,18,19,20)	organic	179552-73-9	810-185-7	REACH	Chemaxon		Intermediate Use Only	N	https://echa.europa.eu/registration-dossier/-/registered-dossier/11556	https://echa.europa.eu/substance-information/-/substanceinfo/100.238.217		1	0	0	1	Potential P/vP	est. t1/2 = 2 895d, and BIOWIN screen tool as recommended in the PBT guideline						-	-	-	-	-	-	-	-	-	-	-	-	628.876	4.60409	2895.4	5.28125	Pscreen	P	-	Potential P/vP	Not M
(p)205-158-6	Not enough data	Not enough data	α,4-dichloro-α-phenyltoluene	ALKWTKGPKKAZMN-UHFFFAOYSA-N	ClC(c1ccccc1)c1ccc(Cl)cc1	InChI=1S/C13H10Cl2/c14-12-8-6-11(7-9-12)13(15)10-4-2-1-3-5-10/h1-9,13H	organic	134-83-8	205-158-6	REACH	QSARtoolbox		Intermediate Use Only	N	https://echa.europa.eu/registration-dossier/-/registered-dossier/21497	https://echa.europa.eu/substance-information/-/substanceinfo/100.004.690		1	0	0	1	no conclusion/data	only limited QSAR data, est. t1/2 = 115d						-	-	-	-	-	-	-	-	-	-	-	-	66.4767	1.73532	115.358	18.8963	more deg info needed	vP	-	no conclusion/data	Not M
(s1)238-063-3;(s2)922-966-0;(p)202-180-8	Potential PMT/vPvM	Potential PMT/vPvM	3-hydroxy-2-naphthoic acid	ALKYHXVLJMQRLQ-UHFFFAOYSA-N	Oc1cc2ccccc2cc1C(=O)O	InChI=1S/C11H8O3/c12-10-6-8-4-2-1-3-7(8)5-9(10)11(13)14/h1-6,12H,(H,13,14)	organic	92-70-6	202-180-8	REACH	Arp et al. (2017)		10 - 100 tonnes per annum;Intermediate Use Only;Intermediate Use Only;Intermediate Use Only;Intermediate Use Only	Y	https://echa.europa.eu/registration-dossier/-/registered-dossier/14175;https://echa.europa.eu/registration-dossier/-/registered-dossier/6883;https://echa.europa.eu/registration-dossier/-/registered-dossier/7734;https://echa.europa.eu/registration-dossier/-/registered-dossier/24612;https://echa.europa.eu/registration-dossier/-/registered-dossier/1396	https://echa.europa.eu/substance-information/-/substanceinfo/100.001.983		1	2	0	3	Potential P/vP	est. t1/2 = 15d, weight-of-evidence (this study) based on all known QSARs and majority of biodegradation screen tests, e.g. OECD Guideline 301 C (Ready Biodegradability: Modified MITI Test (I));OECD Guideline 301 C (Ready Biodegradability: Modified MITI Test (I))						-	-	-	Potential P/vP	OECD Guideline 301 C (Ready Biodegradability: Modified MITI Test (I));OECD Guideline 301 C (Ready Biodegradability: Modified MITI Test (I))	2	0	0	0	0	0	0	11.9976	1.26356	15.1597	7.12171	-	not P	P	Potential P/vP	vM
(p)603-419-2;(p)700-184-9	Not P, Not M	Not P, Not M	7-methylenepentadecane	ALLHOOZJEFGTPW-UHFFFAOYSA-N	C(=C)(CCCCCCCC)CCCCCC	InChI=1S/C16H32/c1-4-6-8-10-11-13-15-16(3)14-12-9-7-5-2/h3-15H2,1-2H3	organic	13043-55-5	603-419-2	REACH	ProSP		Intermediate Use Only	N	https://echa.europa.eu/registration-dossier/-/registered-dossier/10654	https://echa.europa.eu/substance-information/-/substanceinfo/100.114.894		2	0	0	2	Not P	est. t1/2 = 13d, and consistency across all tested QSARs						-	-	-	-	-	-	-	-	-	-	-	-	7.02097	1.82033	12.7805	7.00526	-	not P	Not P	Not P	Not M
(p)214-968-9	Not enough data	Not enough data	1-[(2-methoxyphenyl)azo]-2-naphthol	ALLOLPOYFRLCCX-UHFFFAOYSA-N	COc1ccccc1N=Nc1c(O)ccc2ccccc12	InChI=1S/C17H14N2O2/c1-21-16-9-5-4-8-14(16)18-19-17-13-7-3-2-6-12(13)10-11-15(17)20/h2-11,20H,1H3	organic	1229-55-6	214-968-9	REACH	QSARtoolbox		0 - 10 tonnes per annum	N	https://echa.europa.eu/registration-dossier/-/registered-dossier/19526	https://echa.europa.eu/substance-information/-/substanceinfo/100.013.608		1	0	0	1	no conclusion/data	only limited QSAR data, est. t1/2 = 48d						-	-	-	-	-	-	-	-	-	-	-	-	32.8539	1.47493	48.4571	4.77757	more deg info needed	P	-	no conclusion/data	Not M
(p)229-293-5	Not enough data	Not enough data	N-(7-hydroxy-1-naphthyl)acetamide	ALNWQAFPXMGLTJ-UHFFFAOYSA-N	CC(=O)Nc1cccc2ccc(O)cc12	InChI=1S/C12H11NO2/c1-8(14)13-12-4-2-3-9-5-6-10(15)7-11(9)12/h2-7,15H,1H3,(H,13,14)	organic	6470-18-4	229-293-5	REACH	QSARtoolbox		Intermediate Use Only	N	https://echa.europa.eu/registration-dossier/-/registered-dossier/20072	https://echa.europa.eu/substance-information/-/substanceinfo/100.026.630		1	0	0	1	no conclusion/data	only limited QSAR data, est. t1/2 = 31d						-	-	-	-	-	-	-	-	-	-	-	-	15.4014	1.98308	30.5422	4.58386	-	P	-	no conclusion/data	M
(p)253-973-0	Not enough data	Not enough data	12,12-dimethyl-2,5,8,11,13,16,19,22-octaoxa-12-silatricosane	ALODGFKBCVQWER-UHFFFAOYSA-N	COCCOCCOCCO[Si](C)(C)OCCOCCOCCOC	InChI=1S/C16H36O8Si/c1-17-5-7-19-9-11-21-13-15-23-25(3,4)24-16-14-22-12-10-20-8-6-18-2/h5-16H2,1-4H3	organosilicon	38495-30-6	253-973-0	REACH	Chemaxon		Intermediate Use Only	N	https://echa.europa.eu/registration-dossier/-/registered-dossier/17735	https://echa.europa.eu/substance-information/-/substanceinfo/100.049.049		1	0	0	1	no conclusion/data	only limited QSAR data, est. t1/2 = 4 280d						-	-	-	-	-	-	-	-	-	-	-	-	262.764	16.2893	4280.23	4.07587	more deg info needed	P	-	no conclusion/data	vM
(p)203-431-4	Not P	Not P	Dimethyl sebacate	ALOUNLDAKADEEB-UHFFFAOYSA-N	COC(=O)CCCCCCCCC(=O)OC	InChI=1S/C12H22O4/c1-15-11(13)9-7-5-3-4-6-8-10-12(14)16-2/h3-10H2,1-2H3	organic	106-79-6	203-431-4	REACH	Arp et al. (2017)		100 - 1000 tonnes per annum;Intermediate Use Only	Y	https://echa.europa.eu/registration-dossier/-/registered-dossier/14977;https://echa.europa.eu/registration-dossier/-/registered-dossier/6007	https://echa.europa.eu/substance-information/-/substanceinfo/100.003.121		1	0	0	1	Not P	est. t1/2 = 13d, and consistency across all tested QSARs						-	-	-	-	-	-	-	-	-	-	-	-	5.14799	2.44211	12.572	3.68137	-	not P	Not P	Not P	vM
(p)203-207-6	Not enough data	Not enough data	p-phenylene diisocyanate	ALQLPWJFHRMHIU-UHFFFAOYSA-N	O=C=Nc1ccc(cc1)N=C=O	InChI=1S/C8H4N2O2/c11-5-9-7-1-2-8(4-3-7)10-6-12/h1-4H	organic	104-49-4	203-207-6	REACH	QSARtoolbox		10 - 100 tonnes per annum	Y	https://echa.europa.eu/registration-dossier/-/registered-dossier/27776	https://echa.europa.eu/substance-information/-/substanceinfo/100.002.916		1	0	0	1	no conclusion/data	only limited QSAR data, est. t1/2 = 38d						-	-	-	-	-	-	-	-	-	-	-	-	22.3809	1.68635	37.742	4.57918	-	P	-	no conclusion/data	vM
(p)203-854-4	Not P	Not P	Pentane-1,5-diol	ALQSHHUCVQOPAS-UHFFFAOYSA-N	OCCCCCO	InChI=1S/C5H12O2/c6-4-2-1-3-5-7/h6-7H,1-5H2	organic	111-29-5	203-854-4	REACH	Arp et al. (2017)		1000+ tonnes per annum	Y	https://echa.europa.eu/registration-dossier/-/registered-dossier/14818	https://echa.europa.eu/substance-information/-/substanceinfo/100.003.505		1	0	0	1	Not P	Not P (readily biodeg): OECD Guideline 301 A (Ready Biodegradability: DOC Die Away Test);OECD Guideline 301 A (Ready Biodegradability: DOC Die Away Test);OECD Guideline 301 C (Ready Biodegradability: Modified MITI Test (I));OECD Guideline 301 C (Ready Biodegradability: Modified MITI Test (I))						-	-	-	Not P (readily biodeg)	OECD Guideline 301 A (Ready Biodegradability: DOC Die Away Test);OECD Guideline 301 A (Ready Biodegradability: DOC Die Away Test);OECD Guideline 301 C (Ready Biodegradability: Modified MITI Test (I));OECD Guideline 301 C (Ready Biodegradability: Modified MITI Test (I))	0	0	4	0	0	0	0	4.82086	1.57793	7.60698	3.67608	-	not P	Not P	Not P	vM
(p)614-960-9	Potential PMT/vPvM	Potential PMT/vPvM	1,4-Dihydro-6-methoxy-7-nitroquinoxaline-2,3-dione	ALRTZORJZUBQGM-UHFFFAOYSA-N	COc1cc2c([nH]c(=O)c(=O)[nH]2)cc1N(=O)=O	InChI=1S/C9H7N3O5/c1-17-7-3-5-4(2-6(7)12(15)16)10-8(13)9(14)11-5/h2-3H,1H3,(H,10,13)(H,11,14)	organic	69399-57-1	614-960-9	REACH	Chemaxon		Intermediate Use Only	N	https://echa.europa.eu/registration-dossier/-/registered-dossier/7631	https://echa.europa.eu/substance-information/-/substanceinfo/100.130.676		1	0	0	1	Potential P/vP	IFS QSAR results in P, no biodeg. observed in other QSARs or majority of biodegredation screen tests, e.g. OECD Guideline 301 F (Ready Biodegradability: Manometric Respirometry Test);OECD Guideline 301 F (Ready Biodegradability: Manometric Respirometry Test)						-	-	-	Potential P/vP	OECD Guideline 301 F (Ready Biodegradability: Manometric Respirometry Test);OECD Guideline 301 F (Ready Biodegradability: Manometric Respirometry Test)	2	0	0	0	0	0	0	-	-	P	-	-	-	-	Potential P/vP	vM
(p)605-092-1	Not M	Not M	4-(4-ethylphenyl)-2,3-difluoro-4'-propyl-1,1'-biphenyl	ALSCPZRLSDLPES-UHFFFAOYSA-N	CCCc1ccc(cc1)c1c(F)c(F)c(cc1)c1ccc(CC)cc1	InChI=1S/C23H22F2/c1-3-5-17-8-12-19(13-9-17)21-15-14-20(22(24)23(21)25)18-10-6-16(4-2)7-11-18/h6-15H,3-5H2,1-2H3	organic	157248-25-4	605-092-1	REACH	Chemaxon		0 - 10 tonnes per annum	N	https://echa.europa.eu/registration-dossier/-/registered-dossier/21094	https://echa.europa.eu/substance-information/-/substanceinfo/100.129.582		1	0	0	1	Potential P/vP	est. t1/2 = 1 604d, and BIOWIN screen tool as recommended in the PBT guideline						-	-	-	-	-	-	-	-	-	-	-	-	237.29	6.7613	1604.39	13.5291	Pscreen	vP	-	Potential P/vP	Not M
(p)205-597-3	Not P, Not M	Not P, Not M	(Z)-octadec-9-enol	ALSTYHKOOCGGFT-KTKRTIGZSA-N	CCCCCCCC/C=C\CCCCCCCCO	InChI=1S/C18H36O/c1-2-3-4-5-6-7-8-9-10-11-12-13-14-15-16-17-18-19/h9-10,19H,2-8,11-18H2,1H3/b10-9-	organic	143-28-2	205-597-3	REACH	Arp et al. (2017)		10000 - 100000 tonnes per annum	Y	https://echa.europa.eu/registration-dossier/-/registered-dossier/13122	https://echa.europa.eu/substance-information/-/substanceinfo/100.005.089		1	0	0	1	Not P	est. t1/2 = 11d, and consistency across all tested QSARs						-	-	-	-	-	-	-	-	-	-	-	-	7.78601	1.44506	11.2512	5.39744	-	not P	Not P	Not P	Not M
(p)417-170-0	Not M	Not M	Bis(2-ethylhexyl)octylphosphonate	ALVKGSGIVCHADB-UHFFFAOYSA-N	CCCCCCCCP(=O)(OCC(CC)CCCC)OCC(CC)CCCC	InChI=1S/C24H51O3P/c1-6-11-14-15-16-17-20-28(25,26-21-23(9-4)18-12-7-2)27-22-24(10-5)19-13-8-3/h23-24H,6-22H2,1-5H3	organic	52894-02-7	417-170-0	REACH	QSARtoolbox		Tonnage Data Confidential	N	https://echa.europa.eu/registration-dossier/-/registered-dossier/2279	https://echa.europa.eu/substance-information/-/substanceinfo/100.101.604		1	0	0	1	Potential P/vP	est. t1/2 = 43d, and consistency across all tested QSARs						-	-	-	-	-	-	-	-	-	-	-	-	12.1791	3.50744	42.7175	-	-	P	P	Potential P/vP	Not M
(p)807-940-8	Not enough data	Not enough data	1-(3-iodo-1-isopropyl-1H-pyrazol-4-yl)ethanone	ALVXXWPPAVGXHP-UHFFFAOYSA-N	CC(C)n1cc(C(=O)C)c(I)n1	InChI=1S/C8H11IN2O/c1-5(2)11-4-7(6(3)12)8(9)10-11/h4-5H,1-3H3	organic	1269440-49-4	807-940-8	REACH	Chemaxon		Intermediate Use Only	N	https://echa.europa.eu/registration-dossier/-/registered-dossier/16470	https://echa.europa.eu/substance-information/-/substanceinfo/100.235.867		1	0	0	1	no conclusion/data	only limited QSAR data, est. t1/2 = 713d						-	-	-	-	-	-	-	-	-	-	-	-	143.844	4.95826	713.216	-	more deg info needed	P	-	no conclusion/data	M
(p)402-810-3	Not P	Not P	Triethoxyisobutylsilane	ALVYUZIFSCKIFP-UHFFFAOYSA-N	CCO[Si](OCC)(OCC)CC(C)C	InChI=1S/C10H24O3Si/c1-6-11-14(12-7-2,13-8-3)9-10(4)5/h10H,6-9H2,1-5H3	organosilicon	17980-47-1	402-810-3	REACH	ProSP		1000 - 10000 tonnes per annum;Tonnage Data Confidential	Y	https://echa.europa.eu/registration-dossier/-/registered-dossier/11434;https://echa.europa.eu/registration-dossier/-/registered-dossier/5028	https://echa.europa.eu/substance-information/-/substanceinfo/100.100.460		1	0	0	1	Not P	Not P (readily biodeg): EU Method C.6 (Degradation: Chemical Oxygen Demand);EU Method C.6 (Degradation: Chemical Oxygen Demand);OECD Guideline 301 D (Ready Biodegradability: Closed Bottle Test);OECD Guideline 301 D (Ready Biodegradability: Closed Bottle Test)						-	-	-	Not P (readily biodeg)	EU Method C.6 (Degradation: Chemical Oxygen Demand);EU Method C.6 (Degradation: Chemical Oxygen Demand);OECD Guideline 301 D (Ready Biodegradability: Closed Bottle Test);OECD Guideline 301 D (Ready Biodegradability: Closed Bottle Test)	0	0	4	0	0	0	0	29.8651	1.78447	53.2934	7.16442	more deg info needed	P	P	Not P	M
(p)223-517-5	Not P	Not P	Nonane-1,9-diol	ALVZNPYWJMLXKV-UHFFFAOYSA-N	OCCCCCCCCCO	InChI=1S/C9H20O2/c10-8-6-4-2-1-3-5-7-9-11/h10-11H,1-9H2	organic	3937-56-2	223-517-5	REACH	QSARtoolbox		100 - 1000 tonnes per annum	Y	https://echa.europa.eu/registration-dossier/-/registered-dossier/24737	https://echa.europa.eu/substance-information/-/substanceinfo/100.021.380		1	0	0	1	Not P	Not P (readily biodeg): OECD Guideline 301 B (Ready Biodegradability: CO2 Evolution Test) July 1992						-	-	-	Not P (readily biodeg)	OECD Guideline 301 B (Ready Biodegradability: CO2 Evolution Test) July 1992	0	0	1	0	0	0	0	6.80829	1.21836	8.29493	6.90068	-	not P	-	Not P	vM
(p)230-291-1	Not P	Not P	5-hexyldihydro-5-methylfuran-2(3H)-one	ALWUKGXLBSQSMA-UHFFFAOYSA-N	CCCCCCC1(C)CCC(=O)O1	InChI=1S/C11H20O2/c1-3-4-5-6-8-11(2)9-7-10(12)13-11/h3-9H2,1-2H3	organic	7011-83-8	230-291-1	REACH	QSARtoolbox		0 - 10 tonnes per annum	N	https://echa.europa.eu/registration-dossier/-/registered-dossier/18455	https://echa.europa.eu/substance-information/-/substanceinfo/100.027.538		1	0	0	1	Not P	Not P (readily biodeg): EU Method C.4-D (Determination of the "Ready" Biodegradability - Manometric Respirometry Test) 2008;EU Method C.4-D (Determination of the "Ready" Biodegradability - Manometric Respirometry Test) 2008;OECD Guideline 301 F (Ready Biodegradability: Manometric Respirometry Test) 1992;OECD Guideline 301 F (Ready Biodegradability: Manometric Respirometry Test) 1992						-	-	-	Not P (readily biodeg)	EU Method C.4-D (Determination of the "Ready" Biodegradability - Manometric Respirometry Test) 2008;EU Method C.4-D (Determination of the "Ready" Biodegradability - Manometric Respirometry Test) 2008;OECD Guideline 301 F (Ready Biodegradability: Manometric Respirometry Test) 1992;OECD Guideline 301 F (Ready Biodegradability: Manometric Respirometry Test) 1992	0	0	4	0	0	0	0	7.9917	1.85173	14.7985	5.04105	-	not P	-	Not P	Pot. M/vM
(p)276-602-4	Potential PMT/vPvM	Potential PMT/vPvM	4-[(1-amino-9,10-dihydro-4-hydroxy-9,10-dioxo-2-anthryl)oxy]-N-(3-ethoxypropyl)benzenesulphonamide	ALXCWDABTQQKAH-UHFFFAOYSA-N	CCOCCCNS(=O)(=O)c1ccc(Oc2cc(O)c3C(=O)c4ccccc4C(=O)c3c2N)cc1	InChI=1S/C25H24N2O7S/c1-2-33-13-5-12-27-35(31,32)16-10-8-15(9-11-16)34-20-14-19(28)21-22(23(20)26)25(30)18-7-4-3-6-17(18)24(21)29/h3-4,6-11,14,27-28H,2,5,12-13,26H2,1H3	organic	72363-26-9	276-602-4	REACH	Chemaxon		10 - 100 tonnes per annum	Y	https://echa.europa.eu/registration-dossier/-/registered-dossier/19347	https://echa.europa.eu/substance-information/-/substanceinfo/100.069.617		1	0	0	1	Potential P/vP	est. t1/2 = 163d, and BIOWIN screen tool as recommended in the PBT guideline						-	-	-	-	-	-	-	-	-	-	-	-	124.111	1.31602	163.333	23.2365	Pscreen	P	-	Potential P/vP	Pot. M/vM
(s1)209-080-3;(p)205-753-0	Not P	Not P	4-aminobenzoic acid	ALYNCZNDIQEVRV-UHFFFAOYSA-N	Nc1ccc(C(=O)O)cc1	InChI=1S/C7H7NO2/c8-6-3-1-5(2-4-6)7(9)10/h1-4H,8H2,(H,9,10)	organic	150-13-0	205-753-0	REACH	Arp et al. (2017)		0 - 10 tonnes per annum;Intermediate Use Only	N	https://echa.europa.eu/registration-dossier/-/registered-dossier/17109;https://echa.europa.eu/registration-dossier/-/registered-dossier/7095	https://echa.europa.eu/substance-information/-/substanceinfo/100.005.231		1	1	0	2	Not P	Not P (readily biodeg): OECD Guideline 301 C (Ready Biodegradability: Modified MITI Test (I));OECD Guideline 301 C (Ready Biodegradability: Modified MITI Test (I))						-	-	-	Not P (readily biodeg)	OECD Guideline 301 C (Ready Biodegradability: Modified MITI Test (I));OECD Guideline 301 C (Ready Biodegradability: Modified MITI Test (I))	0	0	0	2	0	0	0	18.7584	1.32816	24.9141	3.11477	-	not P	Not P	Not P	vM
(p)464-930-2	Potential PMT/vPvM	Potential PMT/vPvM	2-bromo-6-fluoroaniline	ALZFPYUPNVLVQM-UHFFFAOYSA-N	Nc1c(F)cccc1Br	InChI=1S/C6H5BrFN/c7-4-2-1-3-5(8)6(4)9/h1-3H,9H2	organic	65896-11-9	464-930-2	REACH	QSARtoolbox		Tonnage Data Confidential	N	https://echa.europa.eu/registration-dossier/-/registered-dossier/4579	https://echa.europa.eu/substance-information/-/substanceinfo/100.104.810		1	0	0	1	Potential P/vP	est. t1/2 = 436d, and BIOWIN screen tool as recommended in the PBT guideline						-	-	-	-	-	-	-	-	-	-	-	-	122.672	3.55276	435.825	3.72787	Pscreen	P	-	Potential P/vP	M
(p)402-790-6	Not enough data	Not enough data	7-chloro-3-methylquinoline-8-carboxylic acid	ALZOLUNSQWINIR-UHFFFAOYSA-N	Cc1cnc2c(ccc(Cl)c2C(=O)O)c1	InChI=1S/C11H8ClNO2/c1-6-4-7-2-3-8(12)9(11(14)15)10(7)13-5-6/h2-5H,1H3,(H,14,15)	organic	90717-03-6	402-790-6	REACH	QSARtoolbox		Tonnage Data Confidential	N	https://echa.europa.eu/registration-dossier/-/registered-dossier/5022	https://echa.europa.eu/substance-information/-/substanceinfo/100.100.458		1	0	0	1	no conclusion/data	only limited QSAR data, est. t1/2 = 43d						-	-	-	-	-	-	-	-	-	-	-	-	28.3471	1.53389	43.4812	3.53479	-	not P	-	no conclusion/data	vM
(p)700-485-5	Potential PMT/vPvM	Potential PMT/vPvM	Reaction mass of bis[2,4-bis(2-methylbutan-2-yl)phenyl] 4-(2-methylbutan-2-yl)phenyl phosphite and 2,4-bis(2-methylbutan-2-yl)phenyl bis[4-(2-methylbutan-2-yl)phenyl] phosphite and tris[4-(2-methylbutan-2-yl)phenyl] phosphite.	AMBPQHRCAUEZKP-UHFFFAOYSA-N	C(C)(C)(c1c(OP(Oc2c(C(C)(C)CC)cc(C(C)(C)CC)cc2)Oc2ccc(C(C)(C)CC)cc2)ccc(C(C)(C)CC)c1)CC	InChI=1S/C43H65O3P/c1-16-39(6,7)31-21-25-34(26-22-31)44-47(45-37-27-23-32(40(8,9)17-2)29-35(37)42(12,13)19-4)46-38-28-24-33(41(10,11)18-3)30-36(38)43(14,15)20-5/h21-30H,16-20H2,1-15H3	organic	939402-02-5	700-485-5	REACH	ProSP	reaction product	100 - 1000 tonnes per annum	Y	https://echa.europa.eu/registration-dossier/-/registered-dossier/5993	https://echa.europa.eu/substance-information/-/substanceinfo/100.214.334		1	0	0	1	Potential P/vP	est. t1/2 = 3 409d, and BIOWIN screen tool as recommended in the PBT guideline						-	-	-	-	-	-	-	-	-	-	-	-	1844.79	1.84764	3408.51	-	Pscreen	P	P	Potential P/vP	vM
(p)619-590-1	Potential PMT/vPvM	Potential PMT/vPvM	5-methoxy-4-methyl-2,4-dihydro-3H-1,2,4-triazol-3-one	AMHDHUVBOKXALL-UHFFFAOYSA-N	COc1n[nH]c(=O)n1C	InChI=1S/C4H7N3O2/c1-7-3(8)5-6-4(7)9-2/h1-2H3,(H,5,8)	organic	135302-13-5	619-590-1	REACH	Chemaxon		Intermediate Use Only	N	https://echa.europa.eu/registration-dossier/-/registered-dossier/12693	https://echa.europa.eu/substance-information/-/substanceinfo/100.107.867		1	0	0	1	Potential P/vP	weight-of-evidence (this study) based on all known QSARs and no biodeg. observed in majority of biodegradation screen tests, e.g. EU Method C.4-D (Determination of the "Ready" Biodegradability - Manometric Respirometry Test);EU Method C.4-D (Determination of the "Ready" Biodegradability - Manometric Respirometry Test)						-	-	-	Potential P/vP	EU Method C.4-D (Determination of the "Ready" Biodegradability - Manometric Respirometry Test);EU Method C.4-D (Determination of the "Ready" Biodegradability - Manometric Respirometry Test)	2	0	0	0	0	0	0	-	-	notP	4.28782	-	-	NA	Potential P/vP	vM
(p)201-149-6;(p)931-239-7	Not P	Not P	Isobutyraldehyde	AMIMRNSIRUDHCM-UHFFFAOYSA-N	CC(C)C=O	InChI=1S/C4H8O/c1-4(2)3-5/h3-4H,1-2H3	organic	78-84-2	201-149-6	REACH	Arp et al. (2017)		10000+ tonnes per annum	Y	https://echa.europa.eu/registration-dossier/-/registered-dossier/14300	https://echa.europa.eu/substance-information/-/substanceinfo/100.001.045		2	0	0	2	Not P	Not P (readily biodeg): OECD Guideline 301 C (Ready Biodegradability: Modified MITI Test (I));OECD Guideline 301 C (Ready Biodegradability: Modified MITI Test (I))						-	-	-	Not P (readily biodeg)	OECD Guideline 301 C (Ready Biodegradability: Modified MITI Test (I));OECD Guideline 301 C (Ready Biodegradability: Modified MITI Test (I))	0	0	2	0	0	0	0	6.47855	1.39395	9.03075	5.43993	-	not P	Not P	Not P	vM
(p)206-000-9	Not enough data	Not enough data	9-borabicyclo[3.3.1]nonane	AMKGKYQBASDDJB-UHFFFAOYSA-N	[B]1C2CCCC1CCC2	InChI=1S/C8H14B/c1-3-7-5-2-6-8(4-1)9-7/h7-8H,1-6H2	organoborane	280-64-8	206-000-9	REACH	Chemaxon		Intermediate Use Only	N	https://echa.europa.eu/registration-dossier/-/registered-dossier/24223	https://echa.europa.eu/substance-information/-/substanceinfo/100.005.456		1	0	0	1	no conclusion/data	only limited QSAR data, est. t1/2 = 24d						-	-	-	-	-	-	-	-	-	-	-	-	17.003	1.40025	23.8085	-	-	not P	-	no conclusion/data	Pot. M/vM
(p)269-144-1	Not P, Not M	Not P	Paraffin oils, sulfochlorinated, saponified	AMMSJRGCVAEGNQ-UHFFFAOYSA-N	ClC(CCCCCCCCCC)CS(=O)(=O)O	InChI=1S/C12H25ClO3S/c1-2-3-4-5-6-7-8-9-10-12(13)11-17(14,15)16/h12H,2-11H2,1H3,(H,14,15,16)	organic	68188-18-1	269-144-1	REACH	ProSP		10000 - 100000 tonnes per annum	Y	https://echa.europa.eu/registration-dossier/-/registered-dossier/2228	https://echa.europa.eu/substance-information/-/substanceinfo/100.062.839		1	0	0	1	Not P	Not P (readily biodeg): EU Method C.4-D (Determination of the "Ready" Biodegradability - Manometric Respirometry Test);EU Method C.4-D (Determination of the "Ready" Biodegradability - Manometric Respirometry Test);EU Method C.4-E (Determination of the "Ready" Biodegradability - Closed Bottle Test);EU Method C.4-E (Determination of the "Ready" Biodegradability - Closed Bottle Test);OECD Guideline …						-	-	-	Not P (readily biodeg)	EU Method C.4-D (Determination of the "Ready" Biodegradability - Manometric Respirometry Test);EU Method C.4-D (Determination of the "Ready" Biodegradability - Manometric Respirometry Test);EU Method C.4-E (Determination of the "Ready" Biodegradability - Closed Bottle Test);EU Method C.4-E (Determination of the "Ready" Biodegradability - Closed Bottle Test);OECD Guideline 301 D (Ready Biodegradab…	0	0	8	0	0	0	0	18.3248	1.94948	35.7238	-	-	P	P	Not P	Not M
(p)237-100-0	Not enough data	Not enough data	2,4-dimethylbenzenethiol	AMNLXDDJGGTIPL-UHFFFAOYSA-N	Cc1ccc(S)c(C)c1	InChI=1S/C8H10S/c1-6-3-4-8(9)7(2)5-6/h3-5,9H,1-2H3	organic	13616-82-5	237-100-0	REACH	Chemaxon		Intermediate Use Only	N	https://echa.europa.eu/registration-dossier/-/registered-dossier/22608	https://echa.europa.eu/substance-information/-/substanceinfo/100.033.713		1	0	0	1	no conclusion/data	only limited QSAR data, est. t1/2 = 33d						-	-	-	-	-	-	-	-	-	-	-	-	22.7671	1.45471	33.1196	7.66302	-	P	-	no conclusion/data	M
(p)500-148-0	Not enough data	Not enough data	Fatty acids, C18-unsatd., dimers	AMOKUAKXKXBFIW-UHFFFAOYSA-N	CCCCCCCCC(CCCCCCCCC(=O)O)C(CCCCCCCC(=O)O)CCC=CCCCCC	InChI=1S/C36H68O4/c1-3-5-7-9-11-16-22-28-34(30-24-18-14-20-26-32-36(39)40)33(27-21-15-10-8-6-4-2)29-23-17-12-13-19-25-31-35(37)38/h11,16,33-34H,3-10,12-15,17-32H2,1-2H3,(H,37,38)(H,39,40)	organic	61788-89-4	500-148-0	REACH	QSARtoolbox		10000 - 100000 tonnes per annum	Y	https://echa.europa.eu/registration-dossier/-/registered-dossier/16133	https://echa.europa.eu/substance-information/-/substanceinfo/100.105.644		1	0	0	1	no conclusion/data	only limited QSAR data, est. t1/2 = 14d						-	-	-	-	-	-	-	-	-	-	-	-	5.45918	2.61719	14.2877	140.86	-	not P	P	no conclusion/data	vM
(p)200-752-1	Not P	Not P	Pentan-1-ol	AMQJEAYHLZJPGS-UHFFFAOYSA-N	CCCCCO	InChI=1S/C5H12O/c1-2-3-4-5-6/h6H,2-5H2,1H3	organic	71-41-0	200-752-1	REACH	Arp et al. (2017)		100+ tonnes per annum	Y	https://echa.europa.eu/registration-dossier/-/registered-dossier/2115	https://echa.europa.eu/substance-information/-/substanceinfo/100.000.684		1	0	0	1	Not P	est. t1/2 = 8d, and consistency across all tested QSARs						-	-	-	-	-	-	-	-	-	-	-	-	4.68031	1.67193	7.82514	4.43909	-	not P	Not P	Not P	vM
(p)930-775-9;(p)930-778-5;(p)931-291-0	Not P	Not P	1H-Imidazole-1-ethanol, 4,5-dihydro, 2-(C7-17 alkyl) derivs.	AMSDWLOANMAILF-UHFFFAOYSA-N	c1cn(CCO)cn1	InChI=1S/C5H8N2O/c8-4-3-7-2-1-6-5-7/h1-2,5,8H,3-4H2	organic	1334421-90-7	930-775-9	REACH	ProSP	mixture	Intermediate Use Only	N	https://echa.europa.eu/registration-dossier/-/registered-dossier/13228	https://echa.europa.eu/substance-information/-/substanceinfo/100.127.711		3	0	0	3	Not P	est. t1/2 = 12d, and consistency across all tested QSARs						-	-	-	-	-	-	-	-	-	-	-	-	9.56319	1.2775	12.217	4.64993	-	not P	Not P	Not P	vM
(p)446-420-1	Not enough data	Not enough data	(4Z)-4-{[4-(diethylamino)phenyl]methylidene}-3-ethoxy-1-phenyl-4,5-dihydro-1H-pyrazol-5-one	AMTJSDBKPMMKKQ-SILNSSARSA-N	C1(=NN(C(=O)/C/1=C\c1ccc(N(CC)CC)cc1)c1ccccc1)OCC	InChI=1S/C22H25N3O2/c1-4-24(5-2)18-14-12-17(13-15-18)16-20-21(27-6-3)23-25(22(20)26)19-10-8-7-9-11-19/h7-16H,4-6H2,1-3H3/b20-16-	organic	-	446-420-1	REACH	ProSP		0 - 10 tonnes per annum;Tonnage Data Confidential	N	https://echa.europa.eu/registration-dossier/-/registered-dossier/7810;https://echa.europa.eu/registration-dossier/-/registered-dossier/4215	https://echa.europa.eu/substance-information/-/substanceinfo/100.104.060		1	0	0	1	no conclusion/data	no data						-	-	-	-	-	-	-	-	-	-	-	-	444.001	-	-	-	-	-	P	no conclusion/data	Not M
(p)604-612-4	Not enough data	Not enough data	tris((9Z)-octadec-9-en-1-aminium) 8-[1,8-bis(7-carboxyheptyl)-4,5-dihexyl-3-[(1E)-oct-1-en-1-yl]-1,2,3,4,4a,5,8,8a-octahydronaphthalen-2-yl]octanoate	AMUYRCKILVHXNW-UHFFFAOYSA-N	C(=O)(O)CCCCCCCC1C(CCCCCCCC(=O)NCCCCCCCCC=CCCCCCCCC)C(C=CCCCCCC)C(CCCCCC)C2C(CCCCCC)C=CC(CCCCCCCC(=O)O)C12	InChI=1S/C72H131NO5/c1-5-9-13-17-19-20-21-22-23-24-25-26-27-28-39-49-61-73-68(74)56-46-36-30-34-44-53-65-64(52-43-33-18-14-10-6-2)66(54-42-16-12-8-4)71-62(50-40-15-11-7-3)59-60-63(51-41-32-29-37-47-57-69(75)76)72(71)67(65)55-45-35-31-38-48-58-70(77)78/h22-23,43,52,59-60,62-67,71-72H,5-21,24-42,44-51,53-58,61H2,1-4H3,(H,73,74)(H,75,76)(H,77,78)	organic	147900-93-4	604-612-4	REACH	ProSP		100 - 1000 tonnes per annum	Y	https://echa.europa.eu/registration-dossier/-/registered-dossier/18464	https://echa.europa.eu/substance-information/-/substanceinfo/100.111.217		1	0	0	1	no conclusion/data	only limited QSAR data, est. t1/2 = 24d						-	-	-	-	-	-	-	-	-	-	-	-	7.63386	3.15368	24.0747	-	more deg info needed	not P	P	no conclusion/data	Not M
(p)218-785-5	Not enough data	Not enough data	Chloropropylmagnesium	AMXVKMXLDJXAPM-UHFFFAOYSA-M	CCC[Mg]Cl	InChI=1S/C3H7.ClH.Mg/c1-3-2;;/h1,3H2,2H3;1H;/q;;+1/p-1	organic	2234-82-4	218-785-5	REACH	Arp et al. (2017)		Intermediate Use Only	N	https://echa.europa.eu/registration-dossier/-/registered-dossier/1781	https://echa.europa.eu/substance-information/-/substanceinfo/100.017.078		1	0	0	1	no conclusion/data	only limited QSAR data, est. t1/2 = 21d						-	-	-	-	-	-	-	-	-	-	-	-	15.3371	1.39424	21.3835	-	-	not P	Not P	no conclusion/data	vM
(p)255-713-1	Not P, Not M	Not P, Not M	2,2-dimethyl-1,3-propanediyl dioleate	AMZKGJLFYCZDMJ-UHFFFAOYSA-N	CCCCCCCCC=CCCCCCCCC(=O)OCC(C)(C)COC(=O)CCCCCCCC=CCCCCCCCC	InChI=1S/C41H76O4/c1-5-7-9-11-13-15-17-19-21-23-25-27-29-31-33-35-39(42)44-37-41(3,4)38-45-40(43)36-34-32-30-28-26-24-22-20-18-16-14-12-10-8-6-2/h19-22H,5-18,23-38H2,1-4H3	organic	42222-50-4	255-713-1	REACH	QSARtoolbox		100 - 1000 tonnes per annum	Y	https://echa.europa.eu/registration-dossier/-/registered-dossier/13927	https://echa.europa.eu/substance-information/-/substanceinfo/100.050.631		1	0	0	1	Not P	Not P (readily biodeg): EU Method C.4-C (Determination of the "Ready" Biodegradability - Carbon Dioxide Evolution Test);OECD Guideline 301 B (Ready Biodegradability: CO2 Evolution Test);EU Method C.4-C (Determination of the "Ready" Biodegradability - Carbon Dioxide Evolution Test);OECD Guideline 301 B (Ready Biodegradability: CO2 Evolution Test)						-	-	-	Not P (readily biodeg)	EU Method C.4-C (Determination of the "Ready" Biodegradability - Carbon Dioxide Evolution Test);OECD Guideline 301 B (Ready Biodegradability: CO2 Evolution Test);EU Method C.4-C (Determination of the "Ready" Biodegradability - Carbon Dioxide Evolution Test);OECD Guideline 301 B (Ready Biodegradability: CO2 Evolution Test)	0	0	2	0	0	0	0	9.43711	3.71785	35.0857	-	-	not P	P	Not P	Not M
(p)819-998-1	Not enough data	Not enough data	(2R)-1-morpholino-2-((tetrahydro-2H-pyran-2-yl)oxy)propan-1-one	ANFZGSBFEPFDNR-UHFFFAOYSA-N	CC(OC1CCCCO1)C(=O)N1CCOCC1	InChI=1S/C12H21NO4/c1-10(17-11-4-2-3-7-16-11)12(14)13-5-8-15-9-6-13/h10-11H,2-9H2,1H3	organic	135270-08-5	819-998-1	REACH	Chemaxon		Intermediate Use Only	N	https://echa.europa.eu/registration-dossier/-/registered-dossier/22072	https://echa.europa.eu/substance-information/-/substanceinfo/100.254.471		1	0	0	1	no conclusion/data	only limited QSAR data, est. t1/2 = 194d						-	-	-	-	-	-	-	-	-	-	-	-	51.0123	3.81252	194.485	-	more deg info needed	P	-	no conclusion/data	vM
(p)203-288-8	Not P	Not P	Methyl cyanoacetate	ANGDWNBGPBMQHW-UHFFFAOYSA-N	COC(=O)CC#N	InChI=1S/C4H5NO2/c1-7-4(6)2-3-5/h2H2,1H3	organic	105-34-0	203-288-8	REACH	Arp et al. (2017)		Intermediate Use Only;Intermediate Use Only;Intermediate Use Only	N	https://echa.europa.eu/registration-dossier/-/registered-dossier/6370;https://echa.europa.eu/registration-dossier/-/registered-dossier/5657;https://echa.europa.eu/registration-dossier/-/registered-dossier/14482	https://echa.europa.eu/substance-information/-/substanceinfo/100.002.990		1	0	0	1	Not P	Not P (readily biodeg): EU Method C.4-A (Determination of the "Ready" Biodegradability - Dissolved Organic Carbon (DOC) Die-Away Test);EU Method C.4-A (Determination of the "Ready" Biodegradability - Dissolved Organic Carbon (DOC) Die-Away Test)						-	-	-	Not P (readily biodeg)	EU Method C.4-A (Determination of the "Ready" Biodegradability - Dissolved Organic Carbon (DOC) Die-Away Test);EU Method C.4-A (Determination of the "Ready" Biodegradability - Dissolved Organic Carbon (DOC) Die-Away Test)	0	0	2	0	0	0	0	5.91291	1.45149	8.58253	4.12293	-	not P	Not P	Not P	vM
(p)205-812-0	Not M	Not M	Metenolone	ANJQEDFWRSLVBR-VHUDCFPWSA-N	CC1=CC(=O)C[C@@H]2CC[C@H]3[C@@H]4CC[C@H](O)[C@@]4(C)CC[C@@H]3[C@@]12C	InChI=1S/C20H30O2/c1-12-10-14(21)11-13-4-5-15-16-6-7-18(22)19(16,2)9-8-17(15)20(12,13)3/h10,13,15-18,22H,4-9,11H2,1-3H3/t13-,15-,16-,17-,18-,19-,20-/m0/s1	organic	153-00-4	205-812-0	REACH	Arp et al. (2017)		Intermediate Use Only	N	https://echa.europa.eu/registration-dossier/-/registered-dossier/12092	https://echa.europa.eu/substance-information/-/substanceinfo/100.005.285		1	0	0	1	Potential P/vP	est. t1/2 = 75d, and BIOWIN screen tool as recommended in the PBT guideline						-	-	-	-	-	-	-	-	-	-	-	-	49.059	1.53147	75.1323	98.7951	Pscreen	P	P	Potential P/vP	Not M
(p)823-314-7	Not enough data	Not enough data	1-isopropyl-1H-pyrazole	ANMVTDVBEDVFRB-UHFFFAOYSA-N	CC(C)n1cccn1	InChI=1S/C6H10N2/c1-6(2)8-5-3-4-7-8/h3-6H,1-2H3	organic	18952-87-9	823-314-7	REACH	Chemaxon		Intermediate Use Only	N	https://echa.europa.eu/registration-dossier/-/registered-dossier/24074	https://echa.europa.eu/substance-information/-/substanceinfo/100.258.085		1	0	0	1	no conclusion/data	only limited QSAR data, est. t1/2 = 28d						-	-	-	-	-	-	-	-	-	-	-	-	17.5301	1.60818	28.1916	4.98481	-	not P	-	no conclusion/data	vM
(p)204-376-9	Not P	Not P	3,4-dimethoxyphenethylamine	ANOUKFYBOAKOIR-UHFFFAOYSA-N	COc1ccc(CCN)cc1OC	InChI=1S/C10H15NO2/c1-12-9-4-3-8(5-6-11)7-10(9)13-2/h3-4,7H,5-6,11H2,1-2H3	organic	120-20-7	204-376-9	REACH	Arp et al. (2017)		0 - 10 tonnes per annum;Intermediate Use Only	N	https://echa.europa.eu/registration-dossier/-/registered-dossier/22467;https://echa.europa.eu/registration-dossier/-/registered-dossier/18955	https://echa.europa.eu/substance-information/-/substanceinfo/100.003.979		1	0	0	1	Not P	Not P (readily biodeg): OECD Guideline 301 A (Ready Biodegradability: DOC Die Away Test);OECD Guideline 301 A (Ready Biodegradability: DOC Die Away Test);OECD Guideline 301 C (Ready Biodegradability: Modified MITI Test (I));OECD Guideline 301 C (Ready Biodegradability: Modified MITI Test (I))						-	-	-	Not P (readily biodeg)	OECD Guideline 301 A (Ready Biodegradability: DOC Die Away Test);OECD Guideline 301 A (Ready Biodegradability: DOC Die Away Test);OECD Guideline 301 C (Ready Biodegradability: Modified MITI Test (I));OECD Guideline 301 C (Ready Biodegradability: Modified MITI Test (I))	0	0	4	0	0	0	0	11.93	1.80569	21.5419	4.47405	-	not P	P	Not P	vM
(p)201-898-9	Not P	Not P	Benzene-1,2:4,5-tetracarboxylic dianhydride	ANSXAPJVJOKRDJ-UHFFFAOYSA-N	O=c1oc(=O)c2cc3c(=O)oc(=O)c3cc12	InChI=1S/C10H2O6/c11-7-3-1-4-6(10(14)16-8(4)12)2-5(3)9(13)15-7/h1-2H	organic	89-32-7	201-898-9	REACH	QSARtoolbox		100 - 1000 tonnes per annum	Y	https://echa.europa.eu/registration-dossier/-/registered-dossier/22089	https://echa.europa.eu/substance-information/-/substanceinfo/100.001.726		1	0	0	1	Not P	Not P (readily biodeg): EU Method C.4-C (Determination of the "Ready" Biodegradability - Carbon Dioxide Evolution Test);OECD Guideline 301 B (Ready Biodegradability: CO2 Evolution Test);EU Method C.4-C (Determination of the "Ready" Biodegradability - Carbon Dioxide Evolution Test);OECD Guideline 301 B (Ready Biodegradability: CO2 Evolution Test)						-	-	-	Not P (readily biodeg)	EU Method C.4-C (Determination of the "Ready" Biodegradability - Carbon Dioxide Evolution Test);OECD Guideline 301 B (Ready Biodegradability: CO2 Evolution Test);EU Method C.4-C (Determination of the "Ready" Biodegradability - Carbon Dioxide Evolution Test);OECD Guideline 301 B (Ready Biodegradability: CO2 Evolution Test)	0	0	2	0	0	0	0	-	-	-	5.69769	-	-	-	Not P	vM
(p)273-066-3	Not M	PM	Phenol, isopropylated, phosphate (3:1)	ANVREEJNGJMLOV-UHFFFAOYSA-N	CC(C)c1ccc(OP(=O)(Oc2ccc(cc2)C(C)C)Oc2ccc(cc2)C(C)C)cc1	InChI=1S/C27H33O4P/c1-19(2)22-7-13-25(14-8-22)29-32(28,30-26-15-9-23(10-16-26)20(3)4)31-27-17-11-24(12-18-27)21(5)6/h7-21H,1-6H3	organic	68937-41-7	273-066-3	REACH	QSARtoolbox		1000 - 10000 tonnes per annum	Y	https://echa.europa.eu/registration-dossier/-/registered-dossier/13333	https://echa.europa.eu/substance-information/-/substanceinfo/100.066.404		1	0	0	1	P	est. t1/2 = 504d, weight-of-evidence (this study) based on all known QSARs and majority of biodegradation screen tests, e.g. EPA OPPTS 835.3110 (Ready Biodegradability);EPA OPPTS 835.3110 (Ready Biodegradability);EU Method C.4-E (Determination of the "Ready" Biodegradability - Closed Bottle Test);EU Method C.4-E (Determination of the "Ready" Biodegradability - Closed Bottle Test);OECD Guideline 3…						-	-	-	Potential P/vP	EPA OPPTS 835.3110 (Ready Biodegradability);EPA OPPTS 835.3110 (Ready Biodegradability);EU Method C.4-E (Determination of the "Ready" Biodegradability - Closed Bottle Test);EU Method C.4-E (Determination of the "Ready" Biodegradability - Closed Bottle Test);OECD Guideline 301 D (Ready Biodegradability: Closed Bottle Test)	6	0	0	0	0	0	0	66.7158	7.55637	504.13	4.22725	Pscreen	vP	P	Potential P/vP++	Not M
(p)201-906-0	Not enough data	Not enough data	3-nitro-p-anisic acid	ANXBDAFDZSXOPQ-UHFFFAOYSA-N	COc1ccc(C(=O)O)cc1N(=O)=O	InChI=1S/C8H7NO5/c1-14-7-3-2-5(8(10)11)4-6(7)9(12)13/h2-4H,1H3,(H,10,11)	organic	89-41-8	201-906-0	REACH	Arp et al. (2017)		Intermediate Use Only	N	https://echa.europa.eu/registration-dossier/-/registered-dossier/7180	https://echa.europa.eu/substance-information/-/substanceinfo/100.001.733		1	0	0	1	no conclusion/data	only limited QSAR data, est. t1/2 = 26d						-	-	-	-	-	-	-	-	-	-	-	-	21.759	1.18183	25.7155	3.53965	-	not P	-	no conclusion/data	vM
(p)218-746-2	Not enough data	Not enough data	2,2'-[ethylenebis(oxymethylene)]bisoxirane	AOBIOSPNXBMOAT-UHFFFAOYSA-N	C(COCC1CO1)OCC1CO1	InChI=1S/C8H14O4/c1(9-3-7-5-11-7)2-10-4-8-6-12-8/h7-8H,1-6H2	organic	2224-15-9	218-746-2	REACH	QSARtoolbox		10 - 100 tonnes per annum	Y	https://echa.europa.eu/registration-dossier/-/registered-dossier/26521	https://echa.europa.eu/substance-information/-/substanceinfo/100.017.043		1	0	0	1	no conclusion/data	only limited QSAR data, est. t1/2 = 549d						-	-	-	-	-	-	-	-	-	-	-	-	64.7426	8.47261	548.539	4.58628	-	P	-	no conclusion/data	vM
(p)205-572-7;(p)421-230-1	Not P	Not P	Hexyl acetate	AOGQPLXWSUTHQB-UHFFFAOYSA-N	CCCCCCOC(=O)C	InChI=1S/C8H16O2/c1-3-4-5-6-7-10-8(2)9/h3-7H2,1-2H3	organic	142-92-7	205-572-7	REACH	Arp et al. (2017)		1000 - 10000 tonnes per annum	Y	https://echa.europa.eu/registration-dossier/-/registered-dossier/13766	https://echa.europa.eu/substance-information/-/substanceinfo/100.005.066		2	0	0	2	Not P	Not P (readily biodeg): EU Method C.4-E (Determination of the "Ready" Biodegradability - Closed Bottle Test);EU Method C.4-E (Determination of the "Ready" Biodegradability - Closed Bottle Test);EU Method C.4-E (Determination of the "Ready" Biodegradability - Closed Bottle Test);EU Method C.4-E (Determination of the "Ready" Biodegradability - Closed Bottle Test);OECD Guideline 301 D (Ready Biodegr…						-	-	-	Not P (readily biodeg)	EU Method C.4-E (Determination of the "Ready" Biodegradability - Closed Bottle Test);EU Method C.4-E (Determination of the "Ready" Biodegradability - Closed Bottle Test);EU Method C.4-E (Determination of the "Ready" Biodegradability - Closed Bottle Test);EU Method C.4-E (Determination of the "Ready" Biodegradability - Closed Bottle Test);OECD Guideline 301 D (Ready Biodegradability: Closed Bottle…	0	0	4	4	0	0	0	4.71551	1.64881	7.77496	4.44758	-	not P	P	Not P	M
(p)201-155-9;(s1)606-377-3	vPvM & PMT	vPvM & PMT	Propylenediamine	AOHJOMMDDJHIJH-UHFFFAOYSA-N	CC(N)CN	InChI=1S/C3H10N2/c1-3(5)2-4/h3H,2,4-5H2,1H3	organic	78-90-0	201-155-9	REACH	Arp et al. (2017)		1000 - 10000 tonnes per annum;Intermediate Use Only	Y	https://echa.europa.eu/registration-dossier/-/registered-dossier/2163;https://echa.europa.eu/registration-dossier/-/registered-dossier/24306	https://echa.europa.eu/substance-information/-/substanceinfo/100.001.051		1	1	0	2	Potential P/vP++	est. t1/2 = 13d, weight-of-evidence (this study) based on all known QSARs and majority of biodegradation screen tests, e.g. OECD Guideline 301 D (Ready Biodegradability: Closed Bottle Test);OECD Guideline 301 D (Ready Biodegradability: Closed Bottle Test)						-	-	-	Potential P/vP	OECD Guideline 301 D (Ready Biodegradability: Closed Bottle Test);OECD Guideline 301 D (Ready Biodegradability: Closed Bottle Test)	2	0	0	0	0	0	0	9.53774	1.38942	13.2519	5.34093	-	P	P	Potential P/vP++	vM
(p)219-674-4	Not P	Not P	Benzyl methacrylate	AOJOEFVRHOZDFN-UHFFFAOYSA-N	CC(=C)C(=O)OCc1ccccc1	InChI=1S/C11H12O2/c1-9(2)11(12)13-8-10-6-4-3-5-7-10/h3-7H,1,8H2,2H3	organic	2495-37-6	219-674-4	REACH	Arp et al. (2017)		100 - 1000 tonnes per annum	Y	https://echa.europa.eu/registration-dossier/-/registered-dossier/10958	https://echa.europa.eu/substance-information/-/substanceinfo/100.017.887		1	0	0	1	Not P	Not P (readily biodeg): EU Method C.4-C (Determination of the "Ready" Biodegradability - Carbon Dioxide Evolution Test) adopted 31 July 1992;OECD Guideline 301 B (Ready Biodegradability: CO2 Evolution Test) adopted 17 July 1992;EU Method C.4-C (Determination of the "Ready" Biodegradability - Carbon Dioxide Evolution Test) adopted 31 July 1992;OECD Guideline 301 B (Ready Biodegradability: CO2 Evol…						-	-	-	Not P (readily biodeg)	EU Method C.4-C (Determination of the "Ready" Biodegradability - Carbon Dioxide Evolution Test) adopted 31 July 1992;OECD Guideline 301 B (Ready Biodegradability: CO2 Evolution Test) adopted 17 July 1992;EU Method C.4-C (Determination of the "Ready" Biodegradability - Carbon Dioxide Evolution Test) adopted 31 July 1992;OECD Guideline 301 B (Ready Biodegradability: CO2 Evolution Test) adopted 17 J…	0	0	2	0	0	0	0	10.9489	1.39069	15.2265	3.54534	-	not P	Not P	Not P	Pot. M/vM
(p)604-714-9	Not M	Not M	13-DOCOSENAMIDE, N-[3-(DIMETHYLAMINO)PROPYL]-, (13Z)-	AOKZLBCDXJYXOK-UHFFFAOYSA-N	CCCCCCCCC=CCCCCCCCCCCCC(=O)NCCCN(C)C	InChI=1S/C27H54N2O/c1-4-5-6-7-8-9-10-11-12-13-14-15-16-17-18-19-20-21-22-24-27(30)28-25-23-26-29(2)3/h11-12H,4-10,13-26H2,1-3H3,(H,28,30)	organic	149968-48-9	604-714-9	REACH	QSARtoolbox		Intermediate Use Only	N	https://echa.europa.eu/registration-dossier/-/registered-dossier/12095	https://echa.europa.eu/substance-information/-/substanceinfo/100.125.121		1	0	0	1	Potential P/vP	est. t1/2 = 52d, and consistency across all tested QSARs						-	-	-	-	-	-	-	-	-	-	-	-	29.7654	1.76372	52.4978	8.51726	more deg info needed	P	P	Potential P/vP	Not M
(p)424-630-4	Not M	Not M	2-{2-[4-(6-methyl-1,3-benzothiazol-2-yl)phenyl]diazen-1-yl}-N-[4-(2-{2-[4-(6-methyl-1,3-benzothiazol-2-yl)phenyl]diazen-1-yl}-3-oxobutanamido)phenyl]-3-oxobutanamide	AOLBEQUOGFLYBT-UHFFFAOYSA-N	CC(=O)C(N=Nc1ccc(cc1)c1nc2ccc(C)cc2s1)C(=O)Nc1ccc(NC(=O)C(N=Nc2ccc(cc2)c2nc3ccc(C)cc3s2)C(=O)C)cc1	InChI=1S/C42H34N8O4S2/c1-23-5-19-33-35(21-23)55-41(45-33)27-7-11-31(12-8-27)47-49-37(25(3)51)39(53)43-29-15-17-30(18-16-29)44-40(54)38(26(4)52)50-48-32-13-9-28(10-14-32)42-46-34-20-6-24(2)22-36(34)56-42/h5-22,37-38H,1-4H3,(H,43,53)(H,44,54)	organic	-	424-630-4	REACH	Chemaxon		Tonnage Data Confidential	N	https://echa.europa.eu/registration-dossier/-/registered-dossier/4376	https://echa.europa.eu/substance-information/-/substanceinfo/100.102.314		1	0	0	1	Potential P/vP	est. t1/2 = 2 546d, and BIOWIN screen tool as recommended in the PBT guideline						-	-	-	-	-	-	-	-	-	-	-	-	398.981	6.3822	2546.37	-	Pscreen	P	-	Potential P/vP	Not M
(p)204-393-1	Not P, Not M	Not P, Not M	N,N-bis(2-hydroxyethyl)dodecanamide	AOMUHOFOVNGZAN-UHFFFAOYSA-N	CCCCCCCCCCCC(=O)N(CCO)CCO	InChI=1S/C16H33NO3/c1-2-3-4-5-6-7-8-9-10-11-16(20)17(12-14-18)13-15-19/h18-19H,2-15H2,1H3	organic	120-40-1	204-393-1	REACH	Arp et al. (2017)		100+ tonnes per annum	Y	https://echa.europa.eu/registration-dossier/-/registered-dossier/5707	https://echa.europa.eu/substance-information/-/substanceinfo/100.003.994		1	0	0	1	Not P	est. t1/2 = 6d, and consistency across all tested QSARs						-	-	-	-	-	-	-	-	-	-	-	-	3.64383	1.6447	5.99303	5.79822	-	not P	Not P	Not P	Not M
(p)298-130-8	Not enough data	Not enough data	1,1-dimethyl-N,N'-bis(1-methylpropyl)silanediamine	AOOAEHIAZBYEDV-UHFFFAOYSA-N	CCC(C)N[Si](C)(C)NC(C)CC	InChI=1S/C10H26N2Si/c1-7-9(3)11-13(5,6)12-10(4)8-2/h9-12H,7-8H2,1-6H3	organosilicon	93777-98-1	298-130-8	REACH	Chemaxon		0 - 10 tonnes per annum	N	https://echa.europa.eu/registration-dossier/-/registered-dossier/23717	https://echa.europa.eu/substance-information/-/substanceinfo/100.089.166		1	0	0	1	no conclusion/data	only limited QSAR data, est. t1/2 = 29d						-	-	-	-	-	-	-	-	-	-	-	-	23.0307	1.26481	29.1294	6.30882	-	P	-	no conclusion/data	vM
(p)310-154-3	Not M	Not M	Phenol, dodecyl-, branched	AOOKHLGAVNECET-UHFFFAOYSA-N	CCC(C)C(C)C(C)CCc1ccc(O)cc1	InChI=1S/C16H26O/c1-5-12(2)14(4)13(3)6-7-15-8-10-16(17)11-9-15/h8-14,17H,5-7H2,1-4H3	organic	121158-58-5	310-154-3	REACH	QSARtoolbox		10000 - 100000 tonnes per annum;Intermediate Use Only	Y	https://echa.europa.eu/registration-dossier/-/registered-dossier/14705;https://echa.europa.eu/registration-dossier/-/registered-dossier/1533	https://echa.europa.eu/substance-information/-/substanceinfo/100.100.072		1	0	0	1	Potential P/vP++	est. t1/2 = 102d, weight-of-evidence (this study) based on all known QSARs and majority of biodegradation screen tests, e.g. OECD Guideline 301 B (Ready Biodegradability: CO2 Evolution Test);OECD Guideline 301 B (Ready Biodegradability: CO2 Evolution Test);OECD Guideline 301 B (Ready Biodegradability: CO2 Evolution Test);OECD Guideline 301 B (Ready Biodegradability: CO2 Evolution Test)						-	-	-	Potential P/vP	OECD Guideline 301 B (Ready Biodegradability: CO2 Evolution Test);OECD Guideline 301 B (Ready Biodegradability: CO2 Evolution Test);OECD Guideline 301 B (Ready Biodegradability: CO2 Evolution Test);OECD Guideline 301 B (Ready Biodegradability: CO2 Evolution Test)	4	0	0	0	0	0	0	35.2125	2.89334	101.881	3.53133	-	P	P	Potential P/vP++	Not M
(p)210-421-3	Not enough data	Not enough data	2-bromoaniline	AOPBDRUWRLBSDB-UHFFFAOYSA-N	Nc1ccccc1Br	InChI=1S/C6H6BrN/c7-5-3-1-2-4-6(5)8/h1-4H,8H2	organic	615-36-1	210-421-3	REACH	QSARtoolbox		Intermediate Use Only	N	https://echa.europa.eu/registration-dossier/-/registered-dossier/23361	https://echa.europa.eu/substance-information/-/substanceinfo/100.009.475		1	0	0	1	no conclusion/data	only limited QSAR data, est. t1/2 = 70d						-	-	-	-	-	-	-	-	-	-	-	-	48.0479	1.45619	69.9669	9.3451	more deg info needed	P	-	no conclusion/data	vM
(p)411-750-7	Not M	Potential PMT/vPvM	1-[4-chloro-3-((2,2,3,3,3-pentafluoropropoxy)methyl)phenyl]-5-phenyl-1H-1,2,4-triazole-3-carboxamide	AOQMRUTZEYVDIL-UHFFFAOYSA-N	NC(=O)c1nn(c(n1)c1ccccc1)c1ccc(Cl)c(COCC(F)(F)C(F)(F)F)c1	InChI=1S/C19H14ClF5N4O2/c20-14-7-6-13(8-12(14)9-31-10-18(21,22)19(23,24)25)29-17(11-4-2-1-3-5-11)27-16(28-29)15(26)30/h1-8H,9-10H2,(H2,26,30)	organic	119126-15-7	411-750-7	REACH	Chemaxon		Tonnage Data Confidential	N	https://echa.europa.eu/registration-dossier/-/registered-dossier/2481	https://echa.europa.eu/substance-information/-/substanceinfo/100.101.117		1	0	0	1	Potential P/vP	est. t1/2 = 832d, and BIOWIN screen tool as recommended in the PBT guideline						-	-	-	-	-	-	-	-	-	-	-	-	522.47	1.59189	831.714	3.54873	Pscreen	P	-	Potential P/vP	Not M
(p)938-829-3	Potential PMT/vPvM	Potential PMT/vPvM	2-({3-nitropyrazolo[1,5-a]pyridin-2-yl}oxy)ethan-1-ol	AOQNDOQWDRFZEO-UHFFFAOYSA-N	OCCOc1nn2ccccc2c1N(=O)=O	InChI=1S/C9H9N3O4/c13-5-6-16-9-8(12(14)15)7-3-1-2-4-11(7)10-9/h1-4,13H,5-6H2	organic	936103-10-5	938-829-3	REACH	Chemaxon		Intermediate Use Only;Intermediate Use Only	N	https://echa.europa.eu/registration-dossier/-/registered-dossier/5520;https://echa.europa.eu/registration-dossier/-/registered-dossier/16948	https://echa.europa.eu/substance-information/-/substanceinfo/100.225.416		1	0	0	1	Potential P/vP	est. t1/2 = 35d, weight-of-evidence (this study) based on all known QSARs and majority of biodegradation screen tests, e.g. EU Method C.4-D (Determination of the "Ready" Biodegradability - Manometric Respirometry Test);EU Method C.4-D (Determination of the "Ready" Biodegradability - Manometric Respirometry Test);OECD Guideline 301 F (Ready Biodegradability: Manometric Respirometry Test);OECD Guid…						-	-	-	Potential P/vP	EU Method C.4-D (Determination of the "Ready" Biodegradability - Manometric Respirometry Test);EU Method C.4-D (Determination of the "Ready" Biodegradability - Manometric Respirometry Test);OECD Guideline 301 F (Ready Biodegradability: Manometric Respirometry Test);OECD Guideline 301 F (Ready Biodegradability: Manometric Respirometry Test)	4	0	0	0	0	0	0	25.1041	1.40195	35.1948	-	-	P	NA	Potential P/vP	vM
(p)200-510-5;(p)692-120-0	Not enough data	Not enough data	2-(indol-3-yl)ethylamine	APJYDQYYACXCRM-UHFFFAOYSA-N	NCCc1c[nH]c2ccccc12	InChI=1S/C10H12N2/c11-6-5-8-7-12-10-4-2-1-3-9(8)10/h1-4,7,12H,5-6,11H2	organic	61-54-1	200-510-5	REACH	Arp et al. (2017)		Intermediate Use Only	N	https://echa.europa.eu/registration-dossier/-/registered-dossier/12803	https://echa.europa.eu/substance-information/-/substanceinfo/100.000.464		2	0	0	2	no conclusion/data	only limited QSAR data, est. t1/2 = 36d						-	-	-	-	-	-	-	-	-	-	-	-	20.3475	1.77816	36.1811	3.94753	-	P	-	no conclusion/data	vM
(p)608-925-7	Not enough data	Not enough data	5H-Dibenz[b,f]azepine-5-carbonyl chloride	APJYHXJGXDPGBA-UHFFFAOYSA-N	ClC(=O)N1c2ccccc2C=Cc2ccccc12	InChI=1S/C15H10ClNO/c16-15(18)17-13-7-3-1-5-11(13)9-10-12-6-2-4-8-14(12)17/h1-10H	organic	33948-22-0	608-925-7	REACH	QSARtoolbox		Intermediate Use Only	N	https://echa.europa.eu/registration-dossier/-/registered-dossier/25923	https://echa.europa.eu/substance-information/-/substanceinfo/100.130.813		1	0	0	1	no conclusion/data	only limited QSAR data, est. t1/2 = 67d						-	-	-	-	-	-	-	-	-	-	-	-	35.4366	1.89231	67.0572	3.94275	more deg info needed	P	-	no conclusion/data	Pot. M/vM
(p)400-650-9	Potential PMT/vPvM	Potential PMT/vPvM	Methyl 2-(2-nitrobenzylidene)acetoacetate	APKKCRAKPMSAEI-JXMROGBWSA-N	C(=O)(/C(=C/c1c(N(=O)=O)cccc1)/C(=O)C)OC	InChI=1S/C12H11NO5/c1-8(14)10(12(15)18-2)7-9-5-3-4-6-11(9)13(16)17/h3-7H,1-2H3/b10-7+	organic	39562-27-1	400-650-9	REACH	ProSP		Tonnage Data Confidential	N	https://echa.europa.eu/registration-dossier/-/registered-dossier/8894	https://echa.europa.eu/substance-information/-/substanceinfo/100.100.264		1	0	0	1	Potential P/vP	est. t1/2 = 48d, and consistency across all tested QSARs						-	-	-	-	-	-	-	-	-	-	-	-	30.9897	1.54252	47.8021	-	-	P	P	Potential P/vP	M
(p)810-021-4	Not enough data	Not enough data	methyl (2Z)-2-(2-nitrobenzylidene)-3-oxobutanoate	APKKCRAKPMSAEI-UHFFFAOYSA-N	COC(=O)C(=Cc1ccccc1N(=O)=O)C(=O)C	InChI=1S/C12H11NO5/c1-8(14)10(12(15)18-2)7-9-5-3-4-6-11(9)13(16)17/h3-7H,1-2H3	organic	111304-31-5	810-021-4	REACH	Chemaxon		Intermediate Use Only	N	https://echa.europa.eu/registration-dossier/-/registered-dossier/16523	https://echa.europa.eu/substance-information/-/substanceinfo/100.237.956		1	0	0	1	no conclusion/data	only limited QSAR data, est. t1/2 = 48d						-	-	-	-	-	-	-	-	-	-	-	-	30.9897	1.54252	47.8021	-	-	P	-	no conclusion/data	M
(p)478-190-3	Not enough data	Not enough data	bis(2-methoxyethyl)(trifluoro-lambda4-sulfanyl)amine	APOYTRAZFJURPB-UHFFFAOYSA-N	COCCN(CCOC)S(F)(F)F	InChI=1S/C6H14F3NO2S/c1-11-5-3-10(4-6-12-2)13(7,8)9/h3-6H2,1-2H3	organic	202289-38-1	478-190-3	REACH	Chemaxon		Tonnage Data Confidential	N	https://echa.europa.eu/registration-dossier/-/registered-dossier/8716	https://echa.europa.eu/substance-information/-/substanceinfo/100.105.176		1	0	0	1	no conclusion/data	only limited QSAR data, est. t1/2 = 132d						-	-	-	-	-	-	-	-	-	-	-	-	46.613	2.82586	131.722	4.29223	more deg info needed	not P	-	no conclusion/data	vM
(p)271-040-6	Not enough data	Not enough data	Hydrocarbons, C4-10-unsatd.	APPOKADJQUIAHP-GGWOSOGESA-N	C/C=C/C=C/C	InChI=1S/C6H10/c1-3-5-6-4-2/h3-6H,1-2H3/b5-3+,6-4+	organic	68514-38-5	271-040-6	REACH	Chemaxon	petro	Intermediate Use Only	N	https://echa.europa.eu/registration-dossier/-/registered-dossier/12449	https://echa.europa.eu/substance-information/-/substanceinfo/100.064.562		1	0	0	1	no conclusion/data	only limited QSAR data, est. t1/2 = 20d						-	-	-	-	-	-	-	-	-	-	-	-	8.90306	2.19267	19.5215	7.20007	-	not P	P	no conclusion/data	Not M
(p)200-268-0	Not M	Not M	Bis(tributyltin) oxide	APQHKWPGGHMYKJ-UHFFFAOYSA-N	CCCC[Sn](CCCC)(CCCC)O[Sn](CCCC)(CCCC)CCCC	InChI=1S/6C4H9.O.2Sn/c6*1-3-4-2;;;/h6*1,3-4H2,2H3;;;	organometallic substance/salt	56-35-9	200-268-0	REACH	Arp et al. (2017)		Intermediate Use Only	N	https://echa.europa.eu/registration-dossier/-/registered-dossier/12201	https://echa.europa.eu/substance-information/-/substanceinfo/100.000.244		1	0	0	1	P	On SVHC list - PBT substance	X					-	-	-	-	-	-	-	-	-	-	-	-	6.12915	12.1794	74.6494	-	-	vP	P	Potential P/vP	Not M
(p)240-340-9;(s2)427-180-7	Not enough data	Not enough data	2,2'-dithiobis(ethylammonium) sulphate	APQPRKLAWCIJEK-UHFFFAOYSA-N	NCCSSCCN	InChI=1S/C4H12N2S2/c5-1-3-7-8-4-2-6/h1-6H2	organic	16214-16-7	240-340-9	REACH	Chemaxon		Intermediate Use Only	N	https://echa.europa.eu/registration-dossier/-/registered-dossier/23475	https://echa.europa.eu/substance-information/-/substanceinfo/100.036.658		1	1	0	2	no conclusion/data	only limited QSAR data, est. t1/2 = 26d						-	-	-	-	-	-	-	-	-	-	-	-	14.518	1.76244	25.5871	74.5082	-	P	-	no conclusion/data	vM
(s1)226-736-4;(p)201-975-7;(s1)276-684-1;(s1)291-639-6;(s1)297-025-4	vPvM & PMT	vPvM & PMT	4-amino-5-hydroxynaphthalene-2,7-disulphonic acid	APRRQJCCBSJQOQ-UHFFFAOYSA-N	Nc1cc(S(=O)(=O)O)cc2cc(S(=O)(=O)O)cc(O)c12	InChI=1S/C10H9NO7S2/c11-8-3-6(19(13,14)15)1-5-2-7(20(16,17)18)4-9(12)10(5)8/h1-4,12H,11H2,(H,13,14,15)(H,16,17,18)	organic	90-20-0	201-975-7	REACH	Arp et al. (2017)		Intermediate Use Only	N	https://echa.europa.eu/registration-dossier/-/registered-dossier/11150	https://echa.europa.eu/substance-information/-/substanceinfo/100.001.796		1	4	0	5	Potential P/vP++	est. t1/2 = 376d, weight-of-evidence (this study) based on all known QSARs and majority of biodegradation screen tests, e.g. OECD Guideline 301 C (Ready Biodegradability: Modified MITI Test (I));OECD Guideline 301 C (Ready Biodegradability: Modified MITI Test (I))						-	-	-	Potential P/vP	OECD Guideline 301 C (Ready Biodegradability: Modified MITI Test (I));OECD Guideline 301 C (Ready Biodegradability: Modified MITI Test (I))	2	0	0	0	0	0	0	90.0811	4.17818	376.375	3.36377	more deg info needed	P	P	Potential P/vP++	vM
(p)209-452-5	Not enough data	Not enough data	2-bromonaphthalene	APSMUYYLXZULMS-UHFFFAOYSA-N	Brc1ccc2ccccc2c1	InChI=1S/C10H7Br/c11-10-6-5-8-3-1-2-4-9(8)7-10/h1-7H	organic	580-13-2	209-452-5	REACH	QSARtoolbox		Intermediate Use Only	N	https://echa.europa.eu/registration-dossier/-/registered-dossier/24311	https://echa.europa.eu/substance-information/-/substanceinfo/100.008.594		1	0	0	1	no conclusion/data	only limited QSAR data, est. t1/2 = 44d						-	-	-	-	-	-	-	-	-	-	-	-	34.5253	1.27624	44.0626	29.7229	more deg info needed	P	-	no conclusion/data	Not M
(p)485-260-7	Not M	Not M	3-methoxy-3,8,8,9,9-pentamethyl-2-oxa-7-thia-3,8-disiladecane	APSWPUQBZTULCI-UHFFFAOYSA-N	C[Si](CCCS[Si](C)(C)C(C)(C)C)(OC)OC	InChI=1S/C12H30O2SSi2/c1-12(2,3)16(6,7)15-10-9-11-17(8,13-4)14-5/h9-11H2,1-8H3	organosilicon	-	485-260-7	REACH	ProSP		Intermediate Use Only	N	https://echa.europa.eu/registration-dossier/-/registered-dossier/13652	https://echa.europa.eu/substance-information/-/substanceinfo/100.105.483		1	0	0	1	Potential P/vP	est. t1/2 = 106d, and consistency across all tested QSARs						-	-	-	-	-	-	-	-	-	-	-	-	64.7482	1.63015	105.549	319.714	more deg info needed	P	P	Potential P/vP	Not M
(p)248-465-0	Potential PMT/vPvM	Potential PMT/vPvM	6-[3-(dimethylamino)propyl]-6,12-dihydro-benzofuro[3,2-c][1]benzoxepin-6-ol	APUUXJMNFYPFOE-UHFFFAOYSA-N	CN(C)CCCC1(O)c2ccccc2OCc2c1oc1ccccc21	InChI=1S/C21H23NO3/c1-22(2)13-7-12-21(23)17-9-4-6-11-19(17)24-14-16-15-8-3-5-10-18(15)25-20(16)21/h3-6,8-11,23H,7,12-14H2,1-2H3	organic	27450-47-1	248-465-0	REACH	QSARtoolbox		Intermediate Use Only	N	https://echa.europa.eu/registration-dossier/-/registered-dossier/20847	https://echa.europa.eu/substance-information/-/substanceinfo/100.044.045		1	0	0	1	Potential P/vP	est. t1/2 = 183d, and BIOWIN screen tool as recommended in the PBT guideline						-	-	-	-	-	-	-	-	-	-	-	-	119.187	1.53328	182.747	-	Pscreen	P	-	Potential P/vP	M
(p)937-989-1	Not M	Not M	2-({2-[4-(2,4,5-trimethylhexan-3-yl)phenoxy]ethoxy}methyl)oxirane	APXQLCRMCHDETR-UHFFFAOYSA-N	c1(C(C(C)C(C)C)C(C)C)ccc(OCCOCC2CO2)cc1	InChI=1S/C20H32O3/c1-14(2)16(5)20(15(3)4)17-6-8-18(9-7-17)22-11-10-21-12-19-13-23-19/h6-9,14-16,19-20H,10-13H2,1-5H3	organic	-	937-989-1	REACH	ProSP		Intermediate Use Only	N	https://echa.europa.eu/registration-dossier/-/registered-dossier/6580	https://echa.europa.eu/substance-information/-/substanceinfo/100.223.445		1	0	0	1	Potential P/vP	est. t1/2 = 164d, and consistency across all tested QSARs						-	-	-	-	-	-	-	-	-	-	-	-	80.4724	2.03378	163.663	-	more deg info needed	P	P	Potential P/vP	Not M
(p)425-200-9	Not P	Not P	hex-3-en-1-yl cyclopropanecarboxylate	AQALQDMWXUIMHX-ONEGZZNKSA-N	C(=O)(C1CC1)OCC/C=C/CC	InChI=1S/C10H16O2/c1-2-3-4-5-8-12-10(11)9-6-7-9/h3-4,9H,2,5-8H2,1H3/b4-3+	organic	-	425-200-9	REACH	ProSP		1+ tonnes per annum	N	https://echa.europa.eu/registration-dossier/-/registered-dossier/9542	https://echa.europa.eu/substance-information/-/substanceinfo/100.102.366		1	0	0	1	Not P	Not P (readily biodeg): OECD Guideline 301 F (Ready Biodegradability: Manometric Respirometry Test)						-	-	-	Not P (readily biodeg)	OECD Guideline 301 F (Ready Biodegradability: Manometric Respirometry Test)	0	0	1	0	0	0	0	5.68742	1.57055	8.93238	-	-	not P	Not P	Not P	Pot. M/vM
(p)607-061-8	Not enough data	Not enough data	4-(diethylamino)but-2-yn-1-yl acetate	AQEDWWHCJSXKHP-UHFFFAOYSA-N	CCN(CC)CC#CCOC(=O)C	InChI=1S/C10H17NO2/c1-4-11(5-2)8-6-7-9-13-10(3)12/h4-5,8-9H2,1-3H3	organic	22396-77-6	607-061-8	REACH	QSARtoolbox		Intermediate Use Only	N	https://echa.europa.eu/registration-dossier/-/registered-dossier/27165	https://echa.europa.eu/substance-information/-/substanceinfo/100.115.743		1	0	0	1	no conclusion/data	only limited QSAR data, est. t1/2 = 26d						-	-	-	-	-	-	-	-	-	-	-	-	21.4866	1.22371	26.2933	4.61342	-	not P	-	no conclusion/data	vM
(p)455-040-5;(p)608-356-4;(p)608-544-6	Potential PMT/vPvM	Potential PMT/vPvM	(1S)-1-phenylpropan-1-amine	AQFLVLHRZFLDDV-UHFFFAOYSA-N	CCC(N)c1ccccc1	InChI=1S/C9H13N/c1-2-9(10)8-6-4-3-5-7-8/h3-7,9H,2,10H2,1H3	organic	3789-59-1	455-040-5	REACH	QSARtoolbox		Intermediate Use Only	N	https://echa.europa.eu/registration-dossier/-/registered-dossier/12413	https://echa.europa.eu/substance-information/-/substanceinfo/100.104.451		3	0	0	3	Potential P/vP	est. t1/2 = 22d, and consistency across all tested QSARs						-	-	-	-	-	-	-	-	-	-	-	-	13.8534	1.61018	22.3064	2.65393	-	P	P	Potential P/vP	vM
(p)402-030-3	Not P	Not P	O-ethylhydroxylamine	AQFWNELGMODZGC-UHFFFAOYSA-N	CCON	InChI=1S/C2H7NO/c1-2-4-3/h2-3H2,1H3	organic	624-86-2	402-030-3	REACH	QSARtoolbox		Intermediate Use Only;Tonnage Data Confidential	N	https://echa.europa.eu/registration-dossier/-/registered-dossier/19876;https://echa.europa.eu/registration-dossier/-/registered-dossier/8364	https://echa.europa.eu/substance-information/-/substanceinfo/100.100.389		1	0	0	1	Not P	est. t1/2 = 18d, and consistency across all tested QSARs						-	-	-	-	-	-	-	-	-	-	-	-	12.5437	1.44937	18.1804	3.67185	-	not P	Not P	Not P	vM
(p)235-867-6	Not enough data	Not enough data	(±)-1-(isopropylamino)-3-(naphthyloxy)propan-2-ol	AQHHHDLHHXJYJD-UHFFFAOYSA-N	CC(C)NCC(O)COc1cccc2ccccc12	InChI=1S/C16H21NO2/c1-12(2)17-10-14(18)11-19-16-9-5-7-13-6-3-4-8-15(13)16/h3-9,12,14,17-18H,10-11H2,1-2H3	organic	13013-17-7	235-867-6	REACH	QSARtoolbox		Intermediate Use Only	N	https://echa.europa.eu/registration-dossier/-/registered-dossier/20584	https://echa.europa.eu/substance-information/-/substanceinfo/100.032.592		1	0	0	1	no conclusion/data	only limited QSAR data, est. t1/2 = 32d						-	-	-	-	-	-	-	-	-	-	-	-	15.4122	2.05468	31.6672	3.3467	-	P	-	no conclusion/data	M
(p)609-534-4	PMT	vPvM & PMT	2-[difluoro(methoxy)methyl]-1,1,1,3,3,3-hexafluoropropane	AQHKYFLVHBIQMS-UHFFFAOYSA-N	COC(F)(F)C(C(F)(F)F)C(F)(F)F	InChI=1S/C5H4F8O/c1-14-5(12,13)2(3(6,7)8)4(9,10)11/h2H,1H3	organic	382-26-3	609-534-4	REACH	QSARtoolbox		Intermediate Use Only	N	https://echa.europa.eu/registration-dossier/-/registered-dossier/7493	https://echa.europa.eu/substance-information/-/substanceinfo/100.109.177		1	0	0	1	Potential P/vP++	short-chain PFAS, est. t1/2 = 1 839d, weight-of-evidence (this study) based on all used QSARs and no biodeg. observed in majority of biodegradation screen tests for substance/main transformation products, e.g. -					short-chain PFAS	-	-	-	-	-	-	-	-	-	-	-	-	408.287	4.50409	1838.96	3.67557	Pscreen	P	P	Potential P/vP++	M
(s1)603-758-6;(p)407-960-3	Not P	Not P	(R)-2-(4-hydroxyphenoxy)propanoic acid	AQIHDXGKQHFBNW-UHFFFAOYSA-N	CC(Oc1ccc(O)cc1)C(=O)O	InChI=1S/C9H10O4/c1-6(9(11)12)13-8-4-2-7(10)3-5-8/h2-6,10H,1H3,(H,11,12)	organic	94050-90-5	407-960-3	REACH	QSARtoolbox		Intermediate Use Only;Tonnage Data Confidential	N	https://echa.europa.eu/registration-dossier/-/registered-dossier/1596;https://echa.europa.eu/registration-dossier/-/registered-dossier/9096	https://echa.europa.eu/substance-information/-/substanceinfo/100.100.940		1	1	0	2	Not P	est. t1/2 = 13d, and consistency across all tested QSARs						-	-	-	-	-	-	-	-	-	-	-	-	7.23021	1.77016	12.7986	-	-	not P	Not P	Not P	vM
(p)218-159-1	Not P	Not P	4-(3-phenylpropyl)pyridine	AQIIVEISJBBUCR-UHFFFAOYSA-N	C(Cc1ccccc1)Cc1ccncc1	InChI=1S/C14H15N/c1-2-5-13(6-3-1)7-4-8-14-9-11-15-12-10-14/h1-3,5-6,9-12H,4,7-8H2	organic	2057-49-0	218-159-1	REACH	QSARtoolbox		10 - 100 tonnes per annum	Y	https://echa.europa.eu/registration-dossier/-/registered-dossier/25420	https://echa.europa.eu/substance-information/-/substanceinfo/100.016.509		1	0	0	1	Not P	Not P (readily biodeg): EPA OPPTS 835.3110 (Ready Biodegradability) The guideline was identified as OCSPP 835.3110 (Paragraph (m)) in the study report.;EU Method C.4-C (Determination of the "Ready" Biodegradability - Carbon Dioxide Evolution Test) No. 440/2008;OECD Guideline 301 B (Ready Biodegradability: CO2 Evolution Test)						-	-	-	Not P (readily biodeg)	EPA OPPTS 835.3110 (Ready Biodegradability) The guideline was identified as OCSPP 835.3110 (Paragraph (m)) in the study report.;EU Method C.4-C (Determination of the "Ready" Biodegradability - Carbon Dioxide Evolution Test) No. 440/2008;OECD Guideline 301 B (Ready Biodegradability: CO2 Evolution Test)	0	0	0	2	0	0	0	32.6482	1.4689	47.957	4.86632	-	P	-	Not P	Pot. M/vM
(p)223-303-1	Not enough data	Not enough data	(isobutoxymethyl)oxirane	AQKDMKKMCVJJTC-UHFFFAOYSA-N	CC(C)COCC1CO1	InChI=1S/C7H14O2/c1-6(2)3-8-4-7-5-9-7/h6-7H,3-5H2,1-2H3	organic	3814-55-9	223-303-1	REACH	QSARtoolbox		Intermediate Use Only	N	https://echa.europa.eu/registration-dossier/-/registered-dossier/25056	https://echa.europa.eu/substance-information/-/substanceinfo/100.021.186		1	0	0	1	no conclusion/data	only limited QSAR data, est. t1/2 = 106d						-	-	-	-	-	-	-	-	-	-	-	-	31.8348	3.31828	105.637	-	-	P	-	no conclusion/data	M
(p)249-530-6	Not P	Not P	tert-pentyl peroxypivalate	AQKYLAIZOGOPAW-UHFFFAOYSA-N	CCC(C)(C)OOC(=O)C(C)(C)C	InChI=1S/C10H20O3/c1-7-10(5,6)13-12-8(11)9(2,3)4/h7H2,1-6H3	organic	29240-17-3	249-530-6	REACH	Chemaxon		100 - 1000 tonnes per annum	Y	https://echa.europa.eu/registration-dossier/-/registered-dossier/23545	https://echa.europa.eu/substance-information/-/substanceinfo/100.045.013		1	0	0	1	Not P	Not P (inherently biodeg): OECD Guideline 301 D (Ready Biodegradability: Closed Bottle Test)						-	-	-	Not P (inherently biodeg)	OECD Guideline 301 D (Ready Biodegradability: Closed Bottle Test)	0	0	0	0	1	0	0	55.4498	1.20504	66.8195	3.67702	more deg info needed	P	-	Not P	vM
(p)216-612-8	Not M	Not M	Bis(triphenylsilyl) chromate	AQLZCGLPNYEIDH-UHFFFAOYSA-N	O=[Cr](=O)(O[Si](c1ccccc1)(c1ccccc1)c1ccccc1)O[Si](c1ccccc1)(c1ccccc1)c1ccccc1	InChI=1S/2C18H15OSi.Cr.2O/c2*19-20(16-10-4-1-5-11-16,17-12-6-2-7-13-17)18-14-8-3-9-15-18;;;/h2*1-15H;;;/q2*-1;+2;;	organometallic substance/salt	1624-02-8	216-612-8	REACH	Arp et al. (2017)		Intermediate Use Only;Intermediate Use Only	N	https://echa.europa.eu/registration-dossier/-/registered-dossier/1941;https://echa.europa.eu/registration-dossier/-/registered-dossier/13335	https://echa.europa.eu/substance-information/-/substanceinfo/100.015.103		1	0	0	1	Potential P/vP	est. t1/2 = 3 861d, and BIOWIN screen tool as recommended in the PBT guideline						-	-	-	-	-	-	-	-	-	-	-	-	171.336	22.5361	3861.25	-	Pscreen	P	Not P	Potential P/vP	Not M
(p)465-070-0	Potential PMT/vPvM	Potential PMT/vPvM	2-(1-amino-1-methylethyl)-N-(4-fluorobenzyl)-5-hydroxy-1-methyl-6-oxo-1,6-dihydropyrimidine-4-carboxamide	AQLZTHZLYFFVIJ-UHFFFAOYSA-N	Oc1c(nc(n(C)c1=O)C(C)(C)N)C(=O)NCc1ccc(F)cc1	InChI=1S/C16H19FN4O3/c1-16(2,18)15-20-11(12(22)14(24)21(15)3)13(23)19-8-9-4-6-10(17)7-5-9/h4-7,22H,8,18H2,1-3H3,(H,19,23)	organic	-	465-070-0	REACH	ProSP		Tonnage Data Confidential;Intermediate Use Only	N	https://echa.europa.eu/registration-dossier/-/registered-dossier/4572;https://echa.europa.eu/registration-dossier/-/registered-dossier/28361	https://echa.europa.eu/substance-information/-/substanceinfo/100.104.812		1	0	0	1	Potential P/vP	weight-of-evidence (this study) based on all known QSARs and no biodeg. observed in majority of biodegradation screen tests, e.g. EU Method C.4-D (Determination of the "Ready" Biodegradability - Manometric Respirometry Test)						-	-	-	Potential P/vP	EU Method C.4-D (Determination of the "Ready" Biodegradability - Manometric Respirometry Test)	0	1	0	0	0	0	0	-	-	-	3.53885	-	-	P	Potential P/vP	vM
(p)203-622-2	Not enough data	Not enough data	Bromocyclohexane	AQNQQHJNRPDOQV-UHFFFAOYSA-N	BrC1CCCCC1	InChI=1S/C6H11Br/c7-6-4-2-1-3-5-6/h6H,1-5H2	organic	108-85-0	203-622-2	REACH	QSARtoolbox		Intermediate Use Only	N	https://echa.europa.eu/registration-dossier/-/registered-dossier/17906	https://echa.europa.eu/substance-information/-/substanceinfo/100.003.294		1	0	0	1	no conclusion/data	only limited QSAR data, est. t1/2 = 28d						-	-	-	-	-	-	-	-	-	-	-	-	19.4144	1.42927	27.7485	6.19047	-	P	-	no conclusion/data	M
(p)421-470-7	Not enough data	Not enough data	1,4-bis(2,3-dihydroxypropylamino)anthraquinone	AQNZDXHBYRTSHA-UHFFFAOYSA-N	OCC(O)CNc1c2C(=O)c3c(cccc3)C(=O)c2c(NCC(O)CO)cc1	InChI=1S/C20H22N2O6/c23-9-11(25)7-21-15-5-6-16(22-8-12(26)10-24)18-17(15)19(27)13-3-1-2-4-14(13)20(18)28/h1-6,11-12,21-26H,7-10H2	organic	99788-75-7	421-470-7	REACH	Chemaxon		Tonnage Data Confidential	N	https://echa.europa.eu/registration-dossier/-/registered-dossier/3512	https://echa.europa.eu/substance-information/-/substanceinfo/100.102.004		1	0	0	1	no conclusion/data	only limited QSAR data, est. t1/2 = 37d						-	-	-	-	-	-	-	-	-	-	-	-	24.9181	1.4954	37.2624	44.5928	more deg info needed	P	-	no conclusion/data	vM
(p)249-268-2	Not enough data	Not enough data	Octadecylbenzenesulphonic acid	AQQPJNOXVZFTGE-UHFFFAOYSA-N	CCCCCCCCCCCCCCCCCCc1ccccc1S(=O)(=O)O	InChI=1S/C24H42O3S/c1-2-3-4-5-6-7-8-9-10-11-12-13-14-15-16-17-20-23-21-18-19-22-24(23)28(25,26)27/h18-19,21-22H,2-17,20H2,1H3,(H,25,26,27)	organic	28855-17-6	249-268-2	REACH	QSARtoolbox		Intermediate Use Only	N	https://echa.europa.eu/registration-dossier/-/registered-dossier/12362	https://echa.europa.eu/substance-information/-/substanceinfo/100.044.775		1	0	0	1	no conclusion/data	only limited QSAR data, est. t1/2 = 48d						-	-	-	-	-	-	-	-	-	-	-	-	33.2376	1.44558	48.0475	16.2882	more deg info needed	not P	P	no conclusion/data	Not M
(p)824-773-6	Not enough data	Not enough data	(2S,3R,4S,5S,6R)-2-(1,3-dihydroxypropan-2-yloxy)-6-(hydroxymethyl)oxane-3,4,5-triol	AQTKXCPRNZDOJU-UHFFFAOYSA-N	OCC(CO)OC1OC(CO)C(O)C(O)C1O	InChI=1S/C9H18O8/c10-1-4(2-11)16-9-8(15)7(14)6(13)5(3-12)17-9/h4-15H,1-3H2	organic	22160-26-5	824-773-6	REACH	Chemaxon		0 - 10 tonnes per annum	N	https://echa.europa.eu/registration-dossier/-/registered-dossier/24596	https://echa.europa.eu/substance-information/-/substanceinfo/100.259.764		1	0	0	1	no conclusion/data	only limited QSAR data, est. t1/2 = 8d						-	-	-	-	-	-	-	-	-	-	-	-	3.42975	2.31251	7.93133	-	-	not P	-	no conclusion/data	vM
(p)482-400-9	Not enough data	Not enough data	9-[(3,3',5,5'-tetra-tert-butyl-2'-{8,10-dioxa-9-phosphatricyclo[9.4.0.0^{2,7}]pentadeca-1(11),2(7),3,5,12,14-hexaen-9-yloxy}-[1,1'-biphenyl]-2-yl)oxy]-8,10-dioxa-9-phosphatricyclo[9.4.0.0^{2,7}]pentadeca-1(11),2,4,6,12,14-hexaene	AQVQTKKOMSVMPM-UHFFFAOYSA-N	CC(C)(C)c1cc(c(OP2Oc3ccccc3c3ccccc3O2)c(c1)C(C)(C)C)c1cc(cc(c1OP1Oc2ccccc2c2ccccc2O1)C(C)(C)C)C(C)(C)C	InChI=1S/C52H56O6P2/c1-49(2,3)33-29-39(47(41(31-33)51(7,8)9)57-59-53-43-25-17-13-21-35(43)36-22-14-18-26-44(36)54-59)40-30-34(50(4,5)6)32-42(52(10,11)12)48(40)58-60-55-45-27-19-15-23-37(45)38-24-16-20-28-46(38)56-60/h13-32H,1-12H3	organic	-	482-400-9	REACH	ProSP		Intermediate Use Only;Intermediate Use Only;Tonnage Data Confidential	N	https://echa.europa.eu/registration-dossier/-/registered-dossier/1128;https://echa.europa.eu/registration-dossier/-/registered-dossier/17031;https://echa.europa.eu/registration-dossier/-/registered-dossier/4713	https://echa.europa.eu/substance-information/-/substanceinfo/100.105.391		1	0	0	1	no conclusion/data	no data						-	-	-	-	-	-	-	-	-	-	-	-	-	-	-	146.684	-	-	P	no conclusion/data	Not M
(p)210-521-7	Not P	Not P	2-methylglutaric acid	AQYCMVICBNBXNA-UHFFFAOYSA-N	CC(CCC(=O)O)C(=O)O	InChI=1S/C6H10O4/c1-4(6(9)10)2-3-5(7)8/h4H,2-3H2,1H3,(H,7,8)(H,9,10)	organic	617-62-9	210-521-7	REACH	QSARtoolbox		1 - 10 tonnes per annum	N	https://echa.europa.eu/registration-dossier/-/registered-dossier/11216	https://echa.europa.eu/substance-information/-/substanceinfo/100.009.566		1	0	0	1	Not P	Not P (readily biodeg): EPA OPPTS 835.3110 (Ready Biodegradability);EPA OPPTS 835.3110 (Ready Biodegradability);EU Method C.4-E (Determination of the "Ready" Biodegradability - Closed Bottle Test);EU Method C.4-E (Determination of the "Ready" Biodegradability - Closed Bottle Test);OECD Guideline 301 D (Ready Biodegradability: Closed Bottle Test)						-	-	-	Not P (readily biodeg)	EPA OPPTS 835.3110 (Ready Biodegradability);EPA OPPTS 835.3110 (Ready Biodegradability);EU Method C.4-E (Determination of the "Ready" Biodegradability - Closed Bottle Test);EU Method C.4-E (Determination of the "Ready" Biodegradability - Closed Bottle Test);OECD Guideline 301 D (Ready Biodegradability: Closed Bottle Test)	0	0	6	0	0	0	0	4.26257	3.23787	13.8016	3.55246	-	not P	-	Not P	M
(p)401-960-7	Not M	Not M	Methyl 4-(1-((2-chloro-5-(4-(2,4-di-tert-pentylphenoxy)butyramido)phenyl)carbamoyl)-3,3-dimethyl-2-oxobutoxy)-3-methylsulfonamidobenzoate	AQYKNNZVZLYXEF-UHFFFAOYSA-N	CCC(C)(C)c1cc(c(OCCCC(=O)Nc2cc(NC(=O)C(Oc3c(NS(=O)(=O)C)cc(cc3)C(=O)OC)C(=O)C(C)(C)C)c(Cl)cc2)cc1)C(C)(C)CC	InChI=1S/C42H56ClN3O9S/c1-12-41(6,7)27-17-21-33(29(24-27)42(8,9)13-2)54-22-14-15-35(47)44-28-18-19-30(43)31(25-28)45-38(49)36(37(48)40(3,4)5)55-34-20-16-26(39(50)53-10)23-32(34)46-56(11,51)52/h16-21,23-25,36,46H,12-15,22H2,1-11H3,(H,44,47)(H,45,49)	organic	-	401-960-7	REACH	Chemaxon		Tonnage Data Confidential	N	https://echa.europa.eu/registration-dossier/-/registered-dossier/4416	https://echa.europa.eu/substance-information/-/substanceinfo/100.100.383		1	0	0	1	Potential P/vP	est. t1/2 = 2 619d, and BIOWIN screen tool as recommended in the PBT guideline						-	-	-	-	-	-	-	-	-	-	-	-	347.43	7.53894	2619.26	-	Pscreen	P	-	Potential P/vP	Not M
(p)205-206-6	Not P	Not P	3-hydroxy-2'-methoxy-2-naphthanilide	AQYMRQUYPFCXDM-UHFFFAOYSA-N	COc1ccccc1NC(=O)c1cc2ccccc2cc1O	InChI=1S/C18H15NO3/c1-22-17-9-5-4-8-15(17)19-18(21)14-10-12-6-2-3-7-13(12)11-16(14)20/h2-11,20H,1H3,(H,19,21)	organic	135-62-6	205-206-6	REACH	Arp et al. (2017)		0 - 10 tonnes per annum;Intermediate Use Only	N	https://echa.europa.eu/registration-dossier/-/registered-dossier/22161;https://echa.europa.eu/registration-dossier/-/registered-dossier/11225	https://echa.europa.eu/substance-information/-/substanceinfo/100.004.733		1	0	0	1	Not P	Not P (inherently biodeg): OECD Guideline 301 B (Ready Biodegradability: CO2 Evolution Test);OECD Guideline 301 B (Ready Biodegradability: CO2 Evolution Test);OECD Guideline 301 B (Ready Biodegradability: CO2 Evolution Test);OECD Guideline 301 B (Ready Biodegradability: CO2 Evolution Test)						-	-	-	Not P (inherently biodeg)	OECD Guideline 301 B (Ready Biodegradability: CO2 Evolution Test);OECD Guideline 301 B (Ready Biodegradability: CO2 Evolution Test);OECD Guideline 301 B (Ready Biodegradability: CO2 Evolution Test);OECD Guideline 301 B (Ready Biodegradability: CO2 Evolution Test)	0	0	0	0	0	0	4	18.3327	2.45847	45.0705	6.75661	-	P	P	Not P	Pot. M/vM
(p)208-857-4	PM	PM	Diisopentyl ether	AQZGPSLYZOOYQP-UHFFFAOYSA-N	CC(C)CCOCCC(C)C	InChI=1S/C10H22O/c1-9(2)5-7-11-8-6-10(3)4/h9-10H,5-8H2,1-4H3	organic	544-01-4	208-857-4	REACH	Arp et al. (2017)		10 - 100 tonnes per annum	Y	https://echa.europa.eu/registration-dossier/-/registered-dossier/11852	https://echa.europa.eu/substance-information/-/substanceinfo/100.008.053		1	0	0	1	Potential P/vP++	est. t1/2 = 57d, weight-of-evidence (this study) based on all known QSARs and majority of biodegradation screen tests, e.g. OECD Guideline 301 C (Ready Biodegradability: Modified MITI Test (I));OECD Guideline 301 C (Ready Biodegradability: Modified MITI Test (I))						-	-	-	Potential P/vP	OECD Guideline 301 C (Ready Biodegradability: Modified MITI Test (I));OECD Guideline 301 C (Ready Biodegradability: Modified MITI Test (I))	2	0	0	0	0	0	0	28.3547	2.02411	57.393	4.97192	-	vP	P	Potential P/vP++	M
(p)262-828-0	Not P	Not P	Ethyl 2-oxopyrrolidine-1-acetate	AQZWKPDVWWJWRY-UHFFFAOYSA-N	CCOC(=O)CN1CCCC1=O	InChI=1S/C8H13NO3/c1-2-12-8(11)6-9-5-3-4-7(9)10/h2-6H2,1H3	organic	61516-73-2	262-828-0	REACH	QSARtoolbox		Intermediate Use Only	N	https://echa.europa.eu/registration-dossier/-/registered-dossier/19148	https://echa.europa.eu/substance-information/-/substanceinfo/100.057.098		1	0	0	1	Not P	est. t1/2 = 11d, and consistency across all tested QSARs						-	-	-	-	-	-	-	-	-	-	-	-	6.46965	1.62837	10.535	4.64605	-	not P	Not P	Not P	vM
(p)600-893-2	Potential PMT/vPvM	Potential PMT/vPvM	N-[2-[[(4-chlorophenyl)methylene]amino]phenyl]-1-Pyrrolidineacetamide	ARAASMFWVHJHRC-UHFFFAOYSA-N	Clc1ccc(cc1)C=Nc1ccccc1NC(=O)CN1CCCC1	InChI=1S/C19H20ClN3O/c20-16-9-7-15(8-10-16)13-21-17-5-1-2-6-18(17)22-19(24)14-23-11-3-4-12-23/h1-2,5-10,13H,3-4,11-12,14H2,(H,22,24)	organic	109037-60-7	600-893-2	REACH	QSARtoolbox		Intermediate Use Only	N	https://echa.europa.eu/registration-dossier/-/registered-dossier/21970	https://echa.europa.eu/substance-information/-/substanceinfo/100.116.927		1	0	0	1	Potential P/vP	est. t1/2 = 310d, and BIOWIN screen tool as recommended in the PBT guideline						-	-	-	-	-	-	-	-	-	-	-	-	128.016	2.42105	309.933	-	Pscreen	P	-	Potential P/vP	Pot. M/vM
(p)203-996-7	Not P, Not M	Not P	Palmitoyl chloride	ARBOVOVUTSQWSS-UHFFFAOYSA-N	CCCCCCCCCCCCCCCC(=O)Cl	InChI=1S/C16H31ClO/c1-2-3-4-5-6-7-8-9-10-11-12-13-14-15-16(17)18/h2-15H2,1H3	organic	112-67-4	203-996-7	REACH	Arp et al. (2017)		Intermediate Use Only	N	https://echa.europa.eu/registration-dossier/-/registered-dossier/12232	https://echa.europa.eu/substance-information/-/substanceinfo/100.003.633		1	0	0	1	Not P	est. t1/2 = 18d, and consistency across all tested QSARs						-	-	-	-	-	-	-	-	-	-	-	-	14.2415	1.24007	17.6604	16.5131	-	not P	Not P	Not P	Not M
(p)290-754-9	Not P, Not M	Not P, Not M	1,2,4-Benzenetricarboxylic acid, mixed decyl and octyl triesters	ARCGXLSVLAOJQL-UHFFFAOYSA-N	C(=O)(O)c1c(C(=O)O)cc(C(=O)O)cc1	InChI=1S/C9H6O6/c10-7(11)4-1-2-5(8(12)13)6(3-4)9(14)15/h1-3H,(H,10,11)(H,12,13)(H,14,15)	organic	90218-76-1	290-754-9	REACH	ProSP	mixture	10000 - 100000 tonnes per annum	Y	https://echa.europa.eu/registration-dossier/-/registered-dossier/14824	https://echa.europa.eu/substance-information/-/substanceinfo/100.082.472		1	0	0	1	Not P	Not P (readily biodeg): EU Method C.4-C (Determination of the "Ready" Biodegradability - Carbon Dioxide Evolution Test);EU Method C.4-C (Determination of the "Ready" Biodegradability - Carbon Dioxide Evolution Test);EU Method C.4-C (Determination of the "Ready" Biodegradability - Carbon Dioxide Evolution Test);EU Method C.4-C (Determination of the "Ready" Biodegradability - Carbon Dioxide Evoluti…						-	-	-	Not P (readily biodeg)	EU Method C.4-C (Determination of the "Ready" Biodegradability - Carbon Dioxide Evolution Test);EU Method C.4-C (Determination of the "Ready" Biodegradability - Carbon Dioxide Evolution Test);EU Method C.4-C (Determination of the "Ready" Biodegradability - Carbon Dioxide Evolution Test);EU Method C.4-C (Determination of the "Ready" Biodegradability - Carbon Dioxide Evolution Test);OECD Guideline …	0	0	2	0	4	0	0	5.66984	3.46233	19.6308	8.15768	-	not P	Not P	Not P	Not M
(p)208-609-5	Not enough data	Not enough data	Ethyl 2-bromopropionate	ARFLASKVLJTEJD-UHFFFAOYSA-N	CCOC(=O)C(C)Br	InChI=1S/C5H9BrO2/c1-3-8-5(7)4(2)6/h4H,3H2,1-2H3	organic	535-11-5	208-609-5	REACH	QSARtoolbox		Intermediate Use Only	N	https://echa.europa.eu/registration-dossier/-/registered-dossier/23965	https://echa.europa.eu/substance-information/-/substanceinfo/100.007.828		1	0	0	1	no conclusion/data	only limited QSAR data, est. t1/2 = 17d						-	-	-	-	-	-	-	-	-	-	-	-	11.9275	1.41263	16.8491	4.28104	-	not P	-	no conclusion/data	M
(p)216-957-4	Not enough data	Not enough data	2,5-dihydrofuran	ARGCQEVBJHPOGB-UHFFFAOYSA-N	C1OCC=C1	InChI=1S/C4H6O/c1-2-4-5-3-1/h1-2H,3-4H2	organic	1708-29-8	216-957-4	REACH	QSARtoolbox		Intermediate Use Only	N	https://echa.europa.eu/registration-dossier/-/registered-dossier/11932	https://echa.europa.eu/substance-information/-/substanceinfo/100.015.416		1	0	0	1	no conclusion/data	only limited QSAR data, est. t1/2 = 40d						-	-	-	-	-	-	-	-	-	-	-	-	17.2729	2.30086	39.7426	6.0596	-	not P	-	no conclusion/data	vM
(p)236-216-9	Not P	Not P	(S)-7-[[2-O-6-deoxy-α-L-mannopyranosyl)-β-D-glucopyranosyl]oxy]-2,3-dihydro-5-hydroxy-2-(3-hydroxy-4-methoxyphenyl)-4H-1-benzopyran-4-one	ARGKVCXINMKCAZ-UZRWAPQLSA-N	COc1ccc(cc1O)[C@@H]1CC(=O)c2c(O)cc(O[C@@H]3O[C@H](CO)[C@@H](O)[C@H](O)[C@H]3O[C@@H]3O[C@@H](C)[C@H](O)[C@@H](O)[C@H]3O)cc2O1	InChI=1S/C28H34O15/c1-10-21(33)23(35)25(37)27(39-10)43-26-24(36)22(34)19(9-29)42-28(26)40-12-6-14(31)20-15(32)8-17(41-18(20)7-12)11-3-4-16(38-2)13(30)5-11/h3-7,10,17,19,21-31,33-37H,8-9H2,1-2H3/t10-,17-,19+,21-,22+,23+,24-,25+,26+,27-,28+/m0/s1	organic	13241-33-3	236-216-9	REACH	Chemaxon		10 - 100 tonnes per annum	Y	https://echa.europa.eu/registration-dossier/-/registered-dossier/21091	https://echa.europa.eu/substance-information/-/substanceinfo/100.032.910		1	0	0	1	Not P	Not P (readily biodeg): EU Method C.4-D (Determination of the "Ready" Biodegradability - Manometric Respirometry Test);EU Method C.4-D (Determination of the "Ready" Biodegradability - Manometric Respirometry Test);EU Method C.4-D (Determination of the "Ready" Biodegradability - Manometric Respirometry Test);EU Method C.4-D (Determination of the "Ready" Biodegradability - Manometric Respirometry T…						-	-	-	Not P (readily biodeg)	EU Method C.4-D (Determination of the "Ready" Biodegradability - Manometric Respirometry Test);EU Method C.4-D (Determination of the "Ready" Biodegradability - Manometric Respirometry Test);EU Method C.4-D (Determination of the "Ready" Biodegradability - Manometric Respirometry Test);EU Method C.4-D (Determination of the "Ready" Biodegradability - Manometric Respirometry Test);OECD Guideline 301 …	0	0	8	0	0	0	0	8.041	1.96387	15.7915	-	more deg info needed	not P	-	Not P	vM
(p)205-526-6;(p)811-605-1	Not P	Not P	2,3-dihydroxypropyl laurate	ARIWANIATODDMH-UHFFFAOYSA-N	CCCCCCCCCCCC(=O)OCC(O)CO	InChI=1S/C15H30O4/c1-2-3-4-5-6-7-8-9-10-11-15(18)19-13-14(17)12-16/h14,16-17H,2-13H2,1H3	organic	142-18-7	205-526-6	REACH	Arp et al. (2017)		1000 - 10000 tonnes per annum	Y	https://echa.europa.eu/registration-dossier/-/registered-dossier/13112	https://echa.europa.eu/substance-information/-/substanceinfo/100.005.024		2	0	0	2	Not P	Not P (readily biodeg): EU Method C.4-C (Determination of the "Ready" Biodegradability - Carbon Dioxide Evolution Test);OECD Guideline 301 B (Ready Biodegradability: CO2 Evolution Test)						-	-	-	-	-	-	-	-	-	-	-	-	2.80849	1.66195	4.66756	5.79673	-	not P	Not P	Not P	Pot. M/vM
(p)600-299-3	Not P	Not P	2-Hepten-4-one, 5-methyl-, (2E)-	ARJWAURHQDJJAC-UHFFFAOYSA-N	CCC(C)C(=O)C=CC	InChI=1S/C8H14O/c1-4-6-8(9)7(3)5-2/h4,6-7H,5H2,1-3H3	organic	102322-83-8	600-299-3	REACH	QSARtoolbox		0 - 10 tonnes per annum	N	https://echa.europa.eu/registration-dossier/-/registered-dossier/18261	https://echa.europa.eu/substance-information/-/substanceinfo/100.133.148		1	0	0	1	Not P	Not P (readily biodeg): OECD Guideline 310 (Ready Biodegradability - CO2 in Sealed Vessels (Headspace Test);OECD Guideline 310 (Ready Biodegradability - CO2 in Sealed Vessels (Headspace Test)						-	-	-	Not P (readily biodeg)	OECD Guideline 310 (Ready Biodegradability - CO2 in Sealed Vessels (Headspace Test);OECD Guideline 310 (Ready Biodegradability - CO2 in Sealed Vessels (Headspace Test)	0	0	2	0	0	0	0	17.618	1.32623	23.3656	3.54225	-	not P	-	Not P	M
(p)251-868-4	Potential PMT/vPvM	Potential PMT/vPvM	17-hydroxypregna-4,9(11)-diene-3,20-dione	ARJWMUSCDIJFLB-UHFFFAOYSA-N	C(=O)(C)C1(O)C2(C)C(C3C(=CC2)C2(C)C(=CC(=O)CC2)CC3)CC1	InChI=1S/C21H28O3/c1-13(22)21(24)11-8-18-16-5-4-14-12-15(23)6-9-19(14,2)17(16)7-10-20(18,21)3/h7,12,16,18,24H,4-6,8-11H2,1-3H3	organic	34184-82-2	251-868-4	REACH	ProSP		Intermediate Use Only	N	https://echa.europa.eu/registration-dossier/-/registered-dossier/11741	https://echa.europa.eu/substance-information/-/substanceinfo/100.047.138		1	0	0	1	Potential P/vP	est. t1/2 = 272d, and BIOWIN screen tool as recommended in the PBT guideline						-	-	-	-	-	-	-	-	-	-	-	-	122.613	2.21565	271.668	-	Pscreen	P	P	Potential P/vP	M
(p)204-504-3	Potential PMT/vPvM	Potential PMT/vPvM	3'-nitroacetophenone	ARKIFHPFTHVKDT-UHFFFAOYSA-N	CC(=O)c1cccc(c1)N(=O)=O	InChI=1S/C8H7NO3/c1-6(10)7-3-2-4-8(5-7)9(11)12/h2-5H,1H3	organic	121-89-1	204-504-3	REACH	QSARtoolbox		0 - 10 tonnes per annum	N	https://echa.europa.eu/registration-dossier/-/registered-dossier/17481	https://echa.europa.eu/substance-information/-/substanceinfo/100.004.096		1	0	0	1	Potential P/vP	est. t1/2 = 72d, weight-of-evidence (this study) based on all known QSARs and majority of biodegradation screen tests, e.g. OECD Guideline 301 D (Ready Biodegradability: Closed Bottle Test);OECD Guideline 301 D (Ready Biodegradability: Closed Bottle Test)						-	-	-	Potential P/vP	OECD Guideline 301 D (Ready Biodegradability: Closed Bottle Test);OECD Guideline 301 D (Ready Biodegradability: Closed Bottle Test)	2	0	0	0	0	0	0	40.8519	1.77192	72.3865	3.55374	more deg info needed	P	-	Potential P/vP	M
(p)810-481-6	Not enough data	Not enough data	(2'R)-2'-deoxy-2'-fluoro-2'-methyluridine	ARKKGZQTGXJVKW-VPCXQMTMSA-N	C[C@@]1(F)[C@H](O)[C@@H](CO)O[C@H]1n1ccc(=O)[nH]c1=O	InChI=1S/C10H13FN2O5/c1-10(11)7(16)5(4-14)18-8(10)13-3-2-6(15)12-9(13)17/h2-3,5,7-8,14,16H,4H2,1H3,(H,12,15,17)/t5-,7-,8-,10-/m1/s1	organic	863329-66-2	810-481-6	REACH	Chemaxon		Intermediate Use Only	N	https://echa.europa.eu/registration-dossier/-/registered-dossier/19199	https://echa.europa.eu/substance-information/-/substanceinfo/100.238.669		1	0	0	1	no conclusion/data	no data						-	-	-	-	-	-	-	-	-	-	-	-	-	-	-	3.34857	-	-	-	no conclusion/data	vM
(p)426-400-9	Not M	Not M	2-phthalimidoethyl N-[4-(2-cyano-4-nitrophenylazo)phenyl]-N-methyl-β-alaninate	ARKZLYVKARRROA-QVIHXGFCSA-N	C1(=O)c2c(C(=O)N1CCOC(=O)CCN(C)c1ccc(/N=N/c3c(C#N)cc(N(=O)=O)cc3)cc1)cccc2	InChI=1S/C27H22N6O6/c1-31(13-12-25(34)39-15-14-32-26(35)22-4-2-3-5-23(22)27(32)36)20-8-6-19(7-9-20)29-30-24-11-10-21(33(37)38)16-18(24)17-28/h2-11,16H,12-15H2,1H3/b30-29+	organic	170222-39-6	426-400-9	REACH	ProSP		Tonnage Data Confidential;1+ tonnes per annum	N	https://echa.europa.eu/registration-dossier/-/registered-dossier/2373;https://echa.europa.eu/registration-dossier/-/registered-dossier/8623	https://echa.europa.eu/substance-information/-/substanceinfo/100.102.486		1	0	0	1	Potential P/vP	est. t1/2 = 1 099d, and BIOWIN screen tool as recommended in the PBT guideline						-	-	-	-	-	-	-	-	-	-	-	-	355.093	3.09585	1099.32	-	Pscreen	P	P	Potential P/vP	Not M
(p)427-820-5	Potential PMT/vPvM	Potential PMT/vPvM	17-acetoxy-1β,2β-methanopegna-4,6-diene-3,20-dione	ARUYPSAYKHCXNE-UHFFFAOYSA-N	CC(=O)OC1(CCC2C3C=CC4=CC(=O)C5CC5C4(C)C3CCC12C)C(=O)C	InChI=1S/C24H30O4/c1-13(25)24(28-14(2)26)10-8-18-16-6-5-15-11-21(27)17-12-20(17)23(15,4)19(16)7-9-22(18,24)3/h5-6,11,16-20H,7-10,12H2,1-4H3	organic	2701-50-0	427-820-5	REACH	Chemaxon		Intermediate Use Only	N	https://echa.europa.eu/registration-dossier/-/registered-dossier/4968	https://echa.europa.eu/substance-information/-/substanceinfo/100.102.623		1	0	0	1	Potential P/vP	est. t1/2 = 223d, and BIOWIN screen tool as recommended in the PBT guideline						-	-	-	-	-	-	-	-	-	-	-	-	78.0593	2.8623	223.429	-	Pscreen	P	NA	Potential P/vP	Pot. M/vM
(p)439-460-6	Potential PMT/vPvM	Potential PMT/vPvM	(3,4-dihydroxyphenyl)(phenyl)methanone	ARWCZKJISXFBGI-UHFFFAOYSA-N	Oc1ccc(cc1O)C(=O)c1ccccc1	InChI=1S/C13H10O3/c14-11-7-6-10(8-12(11)15)13(16)9-4-2-1-3-5-9/h1-8,14-15H	organic	10425-11-3	439-460-6	REACH	QSARtoolbox		Tonnage Data Confidential;Tonnage Data Confidential	N	https://echa.europa.eu/registration-dossier/-/registered-dossier/12945;https://echa.europa.eu/registration-dossier/-/registered-dossier/28179	https://echa.europa.eu/substance-information/-/substanceinfo/100.103.606		1	0	0	1	Potential P/vP	est. t1/2 = 29d, and consistency across all tested QSARs						-	-	-	-	-	-	-	-	-	-	-	-	16.224	1.76252	28.5951	14.9884	-	P	P	Potential P/vP	Pot. M/vM
(p)264-347-1	Not enough data	Not enough data	4-diazo-3,4-dihydro-7-nitro-3-oxonaphthalene-1-sulphonic acid	ARWGNJSGPHDIKK-UHFFFAOYSA-N	C1(=O)C(=N#N)c2c(C(=C1)S(=O)(=O)O)cc(N(=O)=O)cc2	InChI=1S/C10H5N3O6S/c11-12-10-6-2-1-5(13(15)16)3-7(6)9(4-8(10)14)20(17,18)19/h1-4H,(H,17,18,19)	organic	63589-25-3	264-347-1	REACH	ProSP		Intermediate Use Only	N	https://echa.europa.eu/registration-dossier/-/registered-dossier/5559	https://echa.europa.eu/substance-information/-/substanceinfo/100.058.480		1	0	0	1	no conclusion/data	only limited QSAR data, est. t1/2 = 426d						-	-	-	-	-	-	-	-	-	-	-	-	79.0026	5.3913	425.927	3.54115	-	P	P	no conclusion/data	vM
(p)203-539-1	Not P	Not P	1-methoxypropan-2-ol	ARXJGSRGQADJSQ-UHFFFAOYSA-N	CC(COC)O	InChI=1S/C4H10O2/c1-4(5)3-6-2/h4-5H,3H2,1-2H3	organic	107-98-2	203-539-1	REACH	Arp et al. (2017)		100000 - 1000000 tonnes per annum	Y	https://echa.europa.eu/registration-dossier/-/registered-dossier/14673	https://echa.europa.eu/substance-information/-/substanceinfo/100.003.218		1	0	0	1	Not P	Ambiguous mostly Not P: EU Method C.4-C (Determination of the "Ready" Biodegradability - Carbon Dioxide Evolution Test) Cited as Directive 84/449/EEC, C.5;OECD Guideline 301 B (Ready Biodegradability: CO2 Evolution Test);EU Method C.4-C (Determination of the "Ready" Biodegradability - Carbon Dioxide Evolution Test) Cited as Directive 84/449/EEC, C.5;OECD Guideline 301 B (Ready Biodegradability: C…						-	-	-	Ambiguous mostly Not P	EU Method C.4-C (Determination of the "Ready" Biodegradability - Carbon Dioxide Evolution Test) Cited as Directive 84/449/EEC, C.5;OECD Guideline 301 B (Ready Biodegradability: CO2 Evolution Test);EU Method C.4-C (Determination of the "Ready" Biodegradability - Carbon Dioxide Evolution Test) Cited as Directive 84/449/EEC, C.5;OECD Guideline 301 B (Ready Biodegradability: CO2 Evolution Test);OECD …	2	0	8	0	0	0	0	12.5789	2.13653	26.8753	4.27926	-	not P	Not P	Not P	vM
(p)226-046-3	Potential PMT/vPvM	Potential PMT/vPvM	2-[(3-aminophenyl)sulphonyl]ethanol	ASASRSMRAPYLQI-UHFFFAOYSA-N	Nc1cccc(c1)S(=O)(=O)CCO	InChI=1S/C8H11NO3S/c9-7-2-1-3-8(6-7)13(11,12)5-4-10/h1-3,6,10H,4-5,9H2	organic	5246-57-1	226-046-3	REACH	Arp et al. (2017)		1 - 10 tonnes per annum	N	https://echa.europa.eu/registration-dossier/-/registered-dossier/10115	https://echa.europa.eu/substance-information/-/substanceinfo/100.023.679		1	0	0	1	Potential P/vP	est. t1/2 = 48d, and consistency across all tested QSARs						-	-	-	-	-	-	-	-	-	-	-	-	27.5293	1.7572	48.3743	2.91765	-	P	P	Potential P/vP	vM
(p)206-922-1	Potential PMT/vPvM	PM	Isopropyl trifluoroacetate	ASAXRKSDVDALDT-UHFFFAOYSA-N	CC(C)OC(=O)C(F)(F)F	InChI=1S/C5H7F3O2/c1-3(2)10-4(9)5(6,7)8/h3H,1-2H3	organic	400-38-4	206-922-1	REACH	QSARtoolbox		0 - 10 tonnes per annum	N	https://echa.europa.eu/registration-dossier/-/registered-dossier/21123	https://echa.europa.eu/substance-information/-/substanceinfo/100.006.294		1	0	0	1	Potential P/vP++	TFAA, est. t1/2 = 60d, weight-of-evidence (this study) based on all known QSARs and majority of biodegradation screen tests, e.g. OECD Guideline 301 D (Ready Biodegradability: Closed Bottle Test);OECD Guideline 301 D (Ready Biodegradability: Closed Bottle Test)					TFCA	-	-	-	Potential P/vP	OECD Guideline 301 D (Ready Biodegradability: Closed Bottle Test);OECD Guideline 301 D (Ready Biodegradability: Closed Bottle Test)	2	0	0	0	0	0	0	24.1718	2.46426	59.5657	3.67748	more deg info needed	not P	-	Potential P/vP++	Pot. M/vM
(p)204-207-9	Not enough data	Not enough data	9,10-dioxoanthracene-2-carboxylic acid	ASDLSKCKYGVMAI-UHFFFAOYSA-N	OC(=O)c1ccc2C(=O)c3ccccc3C(=O)c2c1	InChI=1S/C15H8O4/c16-13-9-3-1-2-4-10(9)14(17)12-7-8(15(18)19)5-6-11(12)13/h1-7H,(H,18,19)	organic	117-78-2	204-207-9	REACH	QSARtoolbox		Intermediate Use Only	N	https://echa.europa.eu/registration-dossier/-/registered-dossier/24481	https://echa.europa.eu/substance-information/-/substanceinfo/100.003.826		1	0	0	1	no conclusion/data	only limited QSAR data, est. t1/2 = 27d						-	-	-	-	-	-	-	-	-	-	-	-	18.5875	1.46694	27.2667	17.5276	-	not P	-	no conclusion/data	vM
(p)436-010-0	Not enough data	Not enough data	N,N-bis(2-hydroxypropyl)benzamide	ASHCIVHUDUZMEU-UHFFFAOYSA-N	CC(O)CN(CC(C)O)C(=O)c1ccccc1	InChI=1S/C13H19NO3/c1-10(15)8-14(9-11(2)16)13(17)12-6-4-3-5-7-12/h3-7,10-11,15-16H,8-9H2,1-2H3	organic	-	436-010-0	REACH	Chemaxon		10+ tonnes per annum	N	https://echa.europa.eu/registration-dossier/-/registered-dossier/9467	https://echa.europa.eu/substance-information/-/substanceinfo/100.103.419		1	0	0	1	no conclusion/data	only limited QSAR data, est. t1/2 = 17d						-	-	-	-	-	-	-	-	-	-	-	-	7.9632	2.1829	17.3829	-	-	P	-	no conclusion/data	vM
(p)700-511-5	Not enough data	Not enough data	5-(methoxymethyl)-2-furaldehyde	ASHVULSQMDWKFO-UHFFFAOYSA-N	COCc1ccc(C=O)o1	InChI=1S/C7H8O3/c1-9-5-7-3-2-6(4-8)10-7/h2-4H,5H2,1H3	organic	1917-64-2	700-511-5	REACH	QSARtoolbox		Intermediate Use Only	N	https://echa.europa.eu/registration-dossier/-/registered-dossier/10620	https://echa.europa.eu/substance-information/-/substanceinfo/100.149.478		1	0	0	1	no conclusion/data	only limited QSAR data, est. t1/2 = 22d						-	-	-	-	-	-	-	-	-	-	-	-	12.8061	1.68591	21.59	4.63105	-	not P	Not P	no conclusion/data	vM
(p)619-738-5	Potential PMT/vPvM	Potential PMT/vPvM	(1R,4R,5S)-6,6-dimethyl-4-(tribromomethyl)-3-oxabicyclo[3.1.0]hexan-2-one	ASKVAQUVJBPTBK-MROZADKFSA-N	CC1(C)[C@@H]2[C@H]1C(=O)O[C@H]2C(Br)(Br)Br	InChI=1S/C8H9Br3O2/c1-7(2)3-4(7)6(12)13-5(3)8(9,10)11/h3-5H,1-2H3/t3-,4+,5-/m1/s1	organic	87305-03-1	619-738-5	REACH	Chemaxon		Intermediate Use Only	N	https://echa.europa.eu/registration-dossier/-/registered-dossier/1501	https://echa.europa.eu/substance-information/-/substanceinfo/100.121.433		1	0	0	1	Potential P/vP	est. t1/2 = 87d, and BIOWIN screen tool as recommended in the PBT guideline						-	-	-	-	-	-	-	-	-	-	-	-	54.5077	1.60485	87.4763	3.94235	Pscreen	P	P	Potential P/vP	M
(p)202-225-1	Not P	Not P	3,4-dimethoxyphenylacetonitrile	ASLSUMISAQDOOB-UHFFFAOYSA-N	COc1ccc(CC#N)cc1OC	InChI=1S/C10H11NO2/c1-12-9-4-3-8(5-6-11)7-10(9)13-2/h3-4,7H,5H2,1-2H3	organic	93-17-4	202-225-1	REACH	Arp et al. (2017)		Intermediate Use Only;Intermediate Use Only;Intermediate Use Only	N	https://echa.europa.eu/registration-dossier/-/registered-dossier/7942;https://echa.europa.eu/registration-dossier/-/registered-dossier/21304;https://echa.europa.eu/registration-dossier/-/registered-dossier/7652	https://echa.europa.eu/substance-information/-/substanceinfo/100.002.024		1	0	0	1	Not P	Not P (readily biodeg): OECD Guideline 301 A (Ready Biodegradability: DOC Die Away Test);OECD Guideline 301 A (Ready Biodegradability: DOC Die Away Test);OECD Guideline 301 A (Ready Biodegradability: DOC Die Away Test);OECD Guideline 301 A (Ready Biodegradability: DOC Die Away Test)						-	-	-	Not P (readily biodeg)	OECD Guideline 301 A (Ready Biodegradability: DOC Die Away Test);OECD Guideline 301 A (Ready Biodegradability: DOC Die Away Test);OECD Guideline 301 A (Ready Biodegradability: DOC Die Away Test);OECD Guideline 301 A (Ready Biodegradability: DOC Die Away Test)	0	0	4	0	0	0	0	11.5698	2.10928	24.404	4.47892	-	not P	P	Not P	vM
(p)237-159-2	PMT	vPvM & PMT	Tris[2-chloro-1-(chloromethyl)ethyl] phosphate	ASLWPAWFJZFCKF-UHFFFAOYSA-N	ClCC(CCl)OP(=O)(OC(CCl)CCl)OC(CCl)CCl	InChI=1S/C9H15Cl6O4P/c10-1-7(2-11)17-20(16,18-8(3-12)4-13)19-9(5-14)6-15/h7-9H,1-6H2	organic	13674-87-8	237-159-2	REACH	QSARtoolbox		1000 - 10000 tonnes per annum	Y	https://echa.europa.eu/registration-dossier/-/registered-dossier/14365	https://echa.europa.eu/substance-information/-/substanceinfo/100.033.767		1	0	0	1	vP	est. t1/2 = 617d, weight-of-evidence (this study) based on all known QSARs and majority of biodegradation screen tests, e.g. EU Method C.6 (Degradation: Chemical Oxygen Demand);EU Method C.5 (Degradation: Biochemical Oxygen Demand);OECD Guideline 301 B (Ready Biodegradability: CO2 Evolution Test);EU Method C.6 (Degradation: Chemical Oxygen Demand);EU Method C.5 (Degradation: Biochemical Oxygen De…						-	-	-	Potential P/vP	EU Method C.6 (Degradation: Chemical Oxygen Demand);EU Method C.5 (Degradation: Biochemical Oxygen Demand);OECD Guideline 301 B (Ready Biodegradability: CO2 Evolution Test);EU Method C.6 (Degradation: Chemical Oxygen Demand);EU Method C.5 (Degradation: Biochemical Oxygen Demand);OECD Guideline 301 B (Ready Biodegradability: CO2 Evolution Test);OECD Guideline 301 D (Ready Biodegradability: Closed …	6	0	0	0	0	0	0	231.469	2.66468	616.79	4.076	Pscreen	vP	P	Potential P/vP++	M
(p)229-005-8	Not enough data	Not enough data	1-(2,6-xylyl)thiourea	ASNKJUONFPQYPC-UHFFFAOYSA-N	Cc1cccc(C)c1NC(=S)N	InChI=1S/C9H12N2S/c1-6-4-3-5-7(2)8(6)11-9(10)12/h3-5H,1-2H3,(H3,10,11,12)	organic	6396-76-5	229-005-8	REACH	QSARtoolbox		Intermediate Use Only	N	https://echa.europa.eu/registration-dossier/-/registered-dossier/22595	https://echa.europa.eu/substance-information/-/substanceinfo/100.026.369		1	0	0	1	no conclusion/data	only limited QSAR data, est. t1/2 = 39d						-	-	-	-	-	-	-	-	-	-	-	-	19.6982	1.99007	39.2008	2.55924	-	P	-	no conclusion/data	vM
(p)219-989-7	Not enough data	Not enough data	1-hydroxybenzotriazole	ASOKPJOREAFHNY-UHFFFAOYSA-N	On1nnc2ccccc12	InChI=1S/C6H5N3O/c10-9-6-4-2-1-3-5(6)7-8-9/h1-4,10H	organic	2592-95-2	219-989-7	REACH	QSARtoolbox		10 - 100 tonnes per annum	Y	https://echa.europa.eu/registration-dossier/-/registered-dossier/19265	https://echa.europa.eu/substance-information/-/substanceinfo/100.018.173		1	0	0	1	no conclusion/data	only limited QSAR data, est. t1/2 = 33d						-	-	-	-	-	-	-	-	-	-	-	-	20.1132	1.65182	33.2235	3.10109	-	P	-	no conclusion/data	vM
(p)206-277-6	Potential PMT/vPvM	Potential PMT/vPvM	4-chloro-α,α,α-trifluoro-m-toluidine	ASPDJZINBYYZRU-UHFFFAOYSA-N	Nc1ccc(Cl)c(c1)C(F)(F)F	InChI=1S/C7H5ClF3N/c8-6-2-1-4(12)3-5(6)7(9,10)11/h1-3H,12H2	organic	320-51-4	206-277-6	REACH	QSARtoolbox		Intermediate Use Only	N	https://echa.europa.eu/registration-dossier/-/registered-dossier/18462	https://echa.europa.eu/substance-information/-/substanceinfo/100.005.708		1	0	0	1	Potential P/vP	est. t1/2 = 309d, and BIOWIN screen tool as recommended in the PBT guideline						-	-	-	-	-	-	-	-	-	-	-	-	177.181	1.74626	309.404	3.56088	Pscreen	P	-	Potential P/vP	Pot. M/vM
(p)689-783-3	Not enough data	Not enough data	3-Hydroxy-4-methoxybenzonitrile	ASQHIJLQYYFUDN-UHFFFAOYSA-N	COc1c(O)cc(cc1)C#N	InChI=1S/C8H7NO2/c1-11-8-3-2-6(5-9)4-7(8)10/h2-4,10H,1H3	organic	52805-46-6	689-783-3	REACH	Chemaxon		Intermediate Use Only	N	https://echa.europa.eu/registration-dossier/-/registered-dossier/21019	https://echa.europa.eu/substance-information/-/substanceinfo/100.216.762		1	0	0	1	no conclusion/data	only limited QSAR data, est. t1/2 = 23d						-	-	-	-	-	-	-	-	-	-	-	-	11.6363	1.99165	23.1754	3.53613	-	not P	-	no conclusion/data	M
(p)484-020-9	Not enough data	Not enough data	4-hexenal , 6-(2,2,3-trimethyl-3-cyclopenten-1-yl)-	ASSLVOHPKGZROT-UHFFFAOYSA-N	CC1=CCC(CC=CCCC=O)C1(C)C	InChI=1S/C14H22O/c1-12-9-10-13(14(12,2)3)8-6-4-5-7-11-15/h4,6,9,11,13H,5,7-8,10H2,1-3H3	organic	1016902-02-5	484-020-9	REACH	Chemaxon		Tonnage Data Confidential	N	https://echa.europa.eu/registration-dossier/-/registered-dossier/3923	https://echa.europa.eu/substance-information/-/substanceinfo/100.105.437		1	0	0	1	no conclusion/data	only limited QSAR data, est. t1/2 = 26d						-	-	-	-	-	-	-	-	-	-	-	-	20.1602	1.2974	26.1558	-	-	not P	-	no conclusion/data	Not M
(p)209-141-4	Not P	Not P	3-methylbut-2-en-1-ol	ASUAYTHWZCLXAN-UHFFFAOYSA-N	CC(=CCO)C	InChI=1S/C5H10O/c1-5(2)3-4-6/h3,6H,4H2,1-2H3	organic	556-82-1	209-141-4	REACH	Arp et al. (2017)		1 - 10 tonnes per annum	N	https://echa.europa.eu/registration-dossier/-/registered-dossier/1947	https://echa.europa.eu/substance-information/-/substanceinfo/100.008.312		1	0	0	1	Not P	Not P (readily biodeg): OECD Guideline 301 F (Ready Biodegradability: Manometric Respirometry Test);OECD Guideline 301 F (Ready Biodegradability: Manometric Respirometry Test)						-	-	-	Not P (readily biodeg)	OECD Guideline 301 F (Ready Biodegradability: Manometric Respirometry Test);OECD Guideline 301 F (Ready Biodegradability: Manometric Respirometry Test)	0	0	2	0	0	0	0	8.808	1.34037	11.806	3.67084	-	not P	Not P	Not P	vM
(p)609-203-4	Not M	Potential PMT/vPvM	6 alpha-Fluoro-11 beta-hydroxy-16 alpha-methyl-21-valeryloxy-1,4-pregnadiene-3,20-dione	ASVQNGFDDHFBPT-UHFFFAOYSA-N	CCCCC(=O)OCC(=O)C1C(C)CC2C3CC(F)C4=CC(=O)C=CC4(C)C3C(O)CC12C	InChI=1S/C27H37FO5/c1-5-6-7-23(32)33-14-22(31)24-15(2)10-18-17-12-20(28)19-11-16(29)8-9-26(19,3)25(17)21(30)13-27(18,24)4/h8-9,11,15,17-18,20-21,24-25,30H,5-7,10,12-14H2,1-4H3	organic	36130-02-6	609-203-4	REACH	QSARtoolbox		0 - 10 tonnes per annum	N	https://echa.europa.eu/registration-dossier/-/registered-dossier/1385	https://echa.europa.eu/substance-information/-/substanceinfo/100.131.270		1	0	0	1	Potential P/vP++	est. t1/2 = 48d, weight-of-evidence (this study) based on all known QSARs and majority of biodegradation screen tests, e.g. EU Method C.4-D (Determination of the "Ready" Biodegradability - Manometric Respirometry Test);OECD Guideline 301 F (Ready Biodegradability: Manometric Respirometry Test)						-	-	-	Potential P/vP	EU Method C.4-D (Determination of the "Ready" Biodegradability - Manometric Respirometry Test);OECD Guideline 301 F (Ready Biodegradability: Manometric Respirometry Test)	2	0	0	0	0	0	0	27.1594	1.78079	48.3653	-	more deg info needed	P	P	Potential P/vP++	Not M
(p)200-346-4	vPvM	vPvM	Sulfadimidine	ASWVTGNCAZCNNR-UHFFFAOYSA-N	Cc1cc(C)nc(NS(=O)(=O)c2ccc(N)cc2)n1	InChI=1S/C12H14N4O2S/c1-8-7-9(2)15-12(14-8)16-19(17,18)11-5-3-10(13)4-6-11/h3-7H,13H2,1-2H3,(H,14,15,16)	organic	57-68-1	200-346-4	REACH	QSARtoolbox		Intermediate Use Only	N	https://echa.europa.eu/registration-dossier/-/registered-dossier/18281	https://echa.europa.eu/substance-information/-/substanceinfo/100.000.315		1	0	0	1	Potential P/vP++	est. t1/2 = 211d, weight-of-evidence by discovery in monitoring studies (UBA, 2019), and consistent indications of P across tested QSARs						-	-	-	-	-	-	-	-	-	-	-	-	83.2273	2.53749	211.189	3.36183	more deg info needed	P	-	no conclusion/data	vM
(p)230-990-1	Not enough data	Not enough data	N-methyldidecylamine	ATBNMWWDBWBAHM-UHFFFAOYSA-N	CCCCCCCCCCN(C)CCCCCCCCCC	InChI=1S/C21H45N/c1-4-6-8-10-12-14-16-18-20-22(3)21-19-17-15-13-11-9-7-5-2/h4-21H2,1-3H3	organic	7396-58-9	230-990-1	REACH	Arp et al. (2017)		0 - 10 tonnes per annum;Intermediate Use Only	N	https://echa.europa.eu/registration-dossier/-/registered-dossier/24586;https://echa.europa.eu/registration-dossier/-/registered-dossier/14926	https://echa.europa.eu/substance-information/-/substanceinfo/100.028.173		1	0	0	1	no conclusion/data	only limited QSAR data, est. t1/2 = 23d						-	-	-	-	-	-	-	-	-	-	-	-	16.7939	1.392	23.3772	9.82083	-	P	Not P	no conclusion/data	Not M
(p)250-205-6	Not M	Not M	p-[(5-cyano-1,6-dihydro-2-hydroxy-1,4-dimethyl-6-oxo-3-pyridyl)azo]-N-(2-ethylhexyl)benzamide	ATCLRTKFQOUIKP-OOAXWGSJSA-N	CCCCC(CC)CNC(=O)c1ccc(N/N=C\2/C(=C(C#N)C(=O)N(C)C2=O)C)cc1	InChI=1S/C23H29N5O3/c1-5-7-8-16(6-2)14-25-21(29)17-9-11-18(12-10-17)26-27-20-15(3)19(13-24)22(30)28(4)23(20)31/h9-12,16,26H,5-8,14H2,1-4H3,(H,25,29)/b27-20-	organic	30449-81-1	250-205-6	REACH	Chemaxon		0 - 10 tonnes per annum	N	https://echa.europa.eu/registration-dossier/-/registered-dossier/21061	https://echa.europa.eu/substance-information/-/substanceinfo/100.045.626		1	0	0	1	Potential P/vP	est. t1/2 = 75d, weight-of-evidence (this study) based on all known QSARs and majority of biodegradation screen tests, e.g. OECD Guideline 301 F (Ready Biodegradability: Manometric Respirometry Test);OECD Guideline 301 F (Ready Biodegradability: Manometric Respirometry Test)						-	-	-	Potential P/vP	OECD Guideline 301 F (Ready Biodegradability: Manometric Respirometry Test);OECD Guideline 301 F (Ready Biodegradability: Manometric Respirometry Test)	2	0	0	0	0	0	0	22.4068	3.3501	75.0651	-	-	P	-	Potential P/vP	Not M
(p)807-033-7	Not enough data	Not enough data	dioctadecyl N-dodecanoyl-L-glutamate	ATCSZWDSMPHYLD-DPDRHGIRSA-N	CCCCCCCCCCCCCCCCCCOC(=O)CC[C@H](NC(=O)CCCCCCCCCCC)C(=O)OCCCCCCCCCCCCCCCCCC	InChI=1S/C53H103NO5/c1-4-7-10-13-16-19-21-23-25-27-29-31-34-37-40-43-48-58-52(56)47-46-50(54-51(55)45-42-39-36-33-18-15-12-9-6-3)53(57)59-49-44-41-38-35-32-30-28-26-24-22-20-17-14-11-8-5-2/h50H,4-49H2,1-3H3,(H,54,55)/t50-/m0/s1	organic	55258-21-4	807-033-7	REACH	Chemaxon		0 - 10 tonnes per annum	N	https://echa.europa.eu/registration-dossier/-/registered-dossier/10295	https://echa.europa.eu/substance-information/-/substanceinfo/100.234.407		1	0	0	1	no conclusion/data	only limited QSAR data, est. t1/2 = 21d						-	-	-	-	-	-	-	-	-	-	-	-	4.35133	4.89679	21.3076	210.406	-	not P	-	no conclusion/data	Not M
(p)270-560-0	Not M	Not M	Triisononanoic acid, triester with 2,2'-[oxybis(methylene)]bis[2-(hydroxymethyl)propane-1,3-diol] tris(2-ethylhexanoate)	ATDCVWYXPQZTCI-UHFFFAOYSA-N	CCCCC(CC)C(=O)OCC(COCC(COC(=O)CCCCCC(C)C)(COC(=O)C(CC)CCCC)COC(=O)C(CC)CCCC)(COC(=O)CCCCCC(C)C)COC(=O)CCCCCC(C)C	InChI=1S/C61H112O13/c1-13-19-34-51(16-4)57(65)72-45-60(42-69-54(62)37-28-22-25-31-48(7)8,43-70-55(63)38-29-23-26-32-49(9)10)40-68-41-61(46-73-58(66)52(17-5)35-20-14-2,47-74-59(67)53(18-6)36-21-15-3)44-71-56(64)39-30-24-27-33-50(11)12/h48-53H,13-47H2,1-12H3	organic	68443-84-5	270-560-0	REACH	Chemaxon		100 - 1000 tonnes per annum	Y	https://echa.europa.eu/registration-dossier/-/registered-dossier/12611	https://echa.europa.eu/substance-information/-/substanceinfo/100.064.125		1	0	0	1	Potential P/vP	est. t1/2 = 45d, weight-of-evidence (this study) based on all known QSARs and majority of biodegradation screen tests, e.g. EU Method C.4-C (Determination of the "Ready" Biodegradability - Carbon Dioxide Evolution Test) adopted 2008;OECD Guideline 301 B (Ready Biodegradability: CO2 Evolution Test) adopted 1992;EU Method C.4-C (Determination of the "Ready" Biodegradability - Carbon Dioxide Evoluti…						-	-	-	Potential P/vP	EU Method C.4-C (Determination of the "Ready" Biodegradability - Carbon Dioxide Evolution Test) adopted 2008;OECD Guideline 301 B (Ready Biodegradability: CO2 Evolution Test) adopted 1992;EU Method C.4-C (Determination of the "Ready" Biodegradability - Carbon Dioxide Evolution Test) adopted 2008;OECD Guideline 301 B (Ready Biodegradability: CO2 Evolution Test) adopted 1992	2	0	0	0	0	0	0	6.73296	6.73076	45.3179	-	Pscreen	not P	NA	Potential P/vP	Not M
(p)936-788-6	Potential PMT/vPvM	Potential PMT/vPvM	Ethyl N-{[2-(chloromethyl)-1-methyl-1H-benzimidazol-5-yl]carbonyl}-N-pyridin-2-yl-ß-alaninate	ATDFBDBECQOWSX-UHFFFAOYSA-N	CCOC(=O)CCN(C(=O)c1cc2c(cc1)n(C)c(CCl)n2)c1ccccn1	InChI=1S/C20H21ClN4O3/c1-3-28-19(26)9-11-25(17-6-4-5-10-22-17)20(27)14-7-8-16-15(12-14)23-18(13-21)24(16)2/h4-8,10,12H,3,9,11,13H2,1-2H3	organic	1307233-94-8	936-788-6	REACH	Chemaxon		Intermediate Use Only	N	https://echa.europa.eu/registration-dossier/-/registered-dossier/5752	https://echa.europa.eu/substance-information/-/substanceinfo/100.218.681		1	0	0	1	Potential P/vP	est. t1/2 = 125d, and BIOWIN screen tool as recommended in the PBT guideline						-	-	-	-	-	-	-	-	-	-	-	-	47.733	2.61106	124.634	4.88495	Pscreen	P	Not P	Potential P/vP	M
(p)208-051-2	Not enough data	Not enough data	Cyanogen bromide	ATDGTVJJHBUTRL-UHFFFAOYSA-N	BrC#N	InChI=1S/CBrN/c2-1-3	pseudorganic	506-68-3	208-051-2	REACH	QSARtoolbox		10 - 100 tonnes per annum;Intermediate Use Only	Y	https://echa.europa.eu/registration-dossier/-/registered-dossier/25751;https://echa.europa.eu/registration-dossier/-/registered-dossier/24559	https://echa.europa.eu/substance-information/-/substanceinfo/100.007.320		1	0	0	1	no conclusion/data	only limited QSAR data, est. t1/2 = 29d						-	-	-	-	-	-	-	-	-	-	-	-	17.5834	1.64876	28.9909	11.1615	-	P	-	no conclusion/data	vM
(p)688-133-6	PM	PM	2-Chloro-1,1-difluoroethane	ATEBGNALLCMSGS-UHFFFAOYSA-N	FC(F)CCl	InChI=1S/C2H3ClF2/c3-1-2(4)5/h2H,1H2	organic	338-65-8	688-133-6	REACH	Chemaxon		Intermediate Use Only	N	https://echa.europa.eu/registration-dossier/-/registered-dossier/12121	https://echa.europa.eu/substance-information/-/substanceinfo/100.214.711		1	0	0	1	Potential P/vP++	apolar PFAS, est. t1/2 = 28d, weight-of-evidence (this study) based on all known QSARs and majority of biodegradation screen tests, e.g. EU Method C.4-D (Determination of the "Ready" Biodegradability - Manometric Respirometry Test);EU Method C.4-D (Determination of the "Ready" Biodegradability - Manometric Respirometry Test)					apolar PFAS	-	-	-	Potential P/vP	EU Method C.4-D (Determination of the "Ready" Biodegradability - Manometric Respirometry Test);EU Method C.4-D (Determination of the "Ready" Biodegradability - Manometric Respirometry Test)	2	0	0	0	0	0	0	21.4244	1.32722	28.4349	4.58665	-	P	-	Potential P/vP++	vM
(p)807-890-7	Not enough data	Not enough data	cyclohexylmethyl biphenyl-4-ylacetate	ATFHWZMCQLSDJW-UHFFFAOYSA-N	O=C(Cc1ccc(cc1)c1ccccc1)OCC1CCCCC1	InChI=1S/C21H24O2/c22-21(23-16-18-7-3-1-4-8-18)15-17-11-13-20(14-12-17)19-9-5-2-6-10-19/h2,5-6,9-14,18H,1,3-4,7-8,15-16H2	organic	1609672-24-3	807-890-7	REACH	Chemaxon		0 - 10 tonnes per annum	N	https://echa.europa.eu/registration-dossier/-/registered-dossier/16622	https://echa.europa.eu/substance-information/-/substanceinfo/100.235.778		1	0	0	1	no conclusion/data	only limited QSAR data, est. t1/2 = 40d						-	-	-	-	-	-	-	-	-	-	-	-	21.4832	1.8749	40.2789	-	-	P	-	no conclusion/data	Not M
(p)219-401-9	Not enough data	Not enough data	m-terphenyl-2'-ol	ATGFTMUSEPZNJD-UHFFFAOYSA-N	Oc1c(cccc1c1ccccc1)c1ccccc1	InChI=1S/C18H14O/c19-18-16(14-8-3-1-4-9-14)12-7-13-17(18)15-10-5-2-6-11-15/h1-13,19H	organic	2432-11-3	219-401-9	REACH	Arp et al. (2017)		Intermediate Use Only;Intermediate Use Only	N	https://echa.europa.eu/registration-dossier/-/registered-dossier/12245;https://echa.europa.eu/registration-dossier/-/registered-dossier/12747	https://echa.europa.eu/substance-information/-/substanceinfo/100.017.638		1	0	0	1	no conclusion/data	only limited QSAR data, est. t1/2 = 62d						-	-	-	-	-	-	-	-	-	-	-	-	23.2629	2.67544	62.2386	86.5897	-	P	-	no conclusion/data	Not M
(p)812-963-1	Not P, Not M	Not P, Not M	9-Octadecenamide, N-[(1S,2S,3R)-2,3-dihydroxy-1-(hydroxymethyl)heptadecyl]-, (9Z)-	ATGQXSBKTQANOH-UWVGARPKSA-N	CCCCCCCCCCCCCC[C@@H](O)[C@@H](O)[C@H](CO)NC(=O)CCCCCCC/C=C\CCCCCCCC	InChI=1S/C36H71NO4/c1-3-5-7-9-11-13-15-17-18-19-21-23-25-27-29-31-35(40)37-33(32-38)36(41)34(39)30-28-26-24-22-20-16-14-12-10-8-6-4-2/h17-18,33-34,36,38-39,41H,3-16,19-32H2,1-2H3,(H,37,40)/b18-17-/t33-,34+,36-/m0/s1	organic	178436-06-1	812-963-1	REACH	Chemaxon		0 - 10 tonnes per annum	N	https://echa.europa.eu/registration-dossier/-/registered-dossier/24072	https://echa.europa.eu/substance-information/-/substanceinfo/100.246.332		1	0	0	1	Not P	Not P (readily biodeg): OECD Guideline 301 F (Ready Biodegradability: Manometric Respirometry Test) 17 July 1992;OECD Guideline 301 F (Ready Biodegradability: Manometric Respirometry Test) adopted 1992-07-17						-	-	-	Not P (readily biodeg)	OECD Guideline 301 F (Ready Biodegradability: Manometric Respirometry Test) 17 July 1992;OECD Guideline 301 F (Ready Biodegradability: Manometric Respirometry Test) adopted 1992-07-17	0	0	0	2	0	0	0	5.4987	2.14468	11.7929	-	-	not P	-	Not P	Not M
(p)202-951-9	Potential PMT/vPvM	Potential PMT/vPvM	N-(4-aminophenyl)aniline	ATGUVEKSASEFFO-UHFFFAOYSA-N	Nc1ccc(Nc2ccccc2)cc1	InChI=1S/C12H12N2/c13-10-6-8-12(9-7-10)14-11-4-2-1-3-5-11/h1-9,14H,13H2	organic	101-54-2	202-951-9	REACH	Arp et al. (2017)		100 - 1000 tonnes per annum	Y	https://echa.europa.eu/registration-dossier/-/registered-dossier/14731	https://echa.europa.eu/substance-information/-/substanceinfo/100.002.684		1	0	0	1	Potential P/vP	est. t1/2 = 164d, and consistency across all tested QSARs						-	-	-	-	-	-	-	-	-	-	-	-	65.5437	2.49725	163.679	22.3943	more deg info needed	vP	P	Potential P/vP	M
(p)204-624-6	Not P	Not P	N-methylformamide	ATHHXGZTWNVVOU-UHFFFAOYSA-N	CNC=O	InChI=1S/C2H5NO/c1-3-2-4/h2H,1H3,(H,3,4)	organic	123-39-7	204-624-6	REACH	Arp et al. (2017)		Intermediate Use Only;Intermediate Use Only;Intermediate Use Only	N	https://echa.europa.eu/registration-dossier/-/registered-dossier/6092;https://echa.europa.eu/registration-dossier/-/registered-dossier/7551;https://echa.europa.eu/registration-dossier/-/registered-dossier/12311	https://echa.europa.eu/substance-information/-/substanceinfo/100.004.205		1	0	0	1	Not P	est. t1/2 = 12d, and consistency across all tested QSARs						-	-	-	-	-	-	-	-	-	-	-	-	8.45683	1.39073	11.7611	3.68128	-	not P	Not P	Not P	vM
(p)248-052-5	Potential PMT/vPvM	Potential PMT/vPvM	1,3-bis(2-hydroxyethyl)-5,5-dimethylimidazolidine-2,4-dione	ATIAIEWDRRJGSL-UHFFFAOYSA-N	CC1(C)N(CCO)C(=O)N(CCO)C1=O	InChI=1S/C9H16N2O4/c1-9(2)7(14)10(3-5-12)8(15)11(9)4-6-13/h12-13H,3-6H2,1-2H3	organic	26850-24-8	248-052-5	REACH	QSARtoolbox		100 - 1000 tonnes per annum	Y	https://echa.europa.eu/registration-dossier/-/registered-dossier/20140	https://echa.europa.eu/substance-information/-/substanceinfo/100.043.669		1	0	0	1	Potential P/vP	est. t1/2 = 17d, weight-of-evidence (this study) based on all known QSARs and majority of biodegradation screen tests, e.g. EPA OTS 796.3100 (Aerobic Aquatic Biodegradation);EPA OTS 796.3100 (Aerobic Aquatic Biodegradation);EU Method C.4-C (Determination of the "Ready" Biodegradability - Carbon Dioxide Evolution Test);OECD Guideline 301 B (Ready Biodegradability: CO2 Evolution Test);EU Method C.4…						-	-	-	Potential P/vP	EPA OTS 796.3100 (Aerobic Aquatic Biodegradation);EPA OTS 796.3100 (Aerobic Aquatic Biodegradation);EU Method C.4-C (Determination of the "Ready" Biodegradability - Carbon Dioxide Evolution Test);OECD Guideline 301 B (Ready Biodegradability: CO2 Evolution Test);EU Method C.4-C (Determination of the "Ready" Biodegradability - Carbon Dioxide Evolution Test);OECD Guideline 301 B (Ready Biodegradabil…	6	0	0	0	0	0	0	15.8429	1.04983	16.6325	5.16884	-	not P	-	Potential P/vP	vM
(p)807-059-9	Not enough data	Not enough data	3-(3,4,5-trimethoxybenzylidene)pentane-2,4-dione	ATNSJLDBJQDEBF-UHFFFAOYSA-N	COc1cc(C=C(C(=O)C)C(=O)C)cc(OC)c1OC	InChI=1S/C15H18O5/c1-9(16)12(10(2)17)6-11-7-13(18-3)15(20-5)14(8-11)19-4/h6-8H,1-5H3	organic	945558-97-4	807-059-9	REACH	Chemaxon		0 - 10 tonnes per annum	N	https://echa.europa.eu/registration-dossier/-/registered-dossier/10239	https://echa.europa.eu/substance-information/-/substanceinfo/100.234.451		1	0	0	1	no conclusion/data	only limited QSAR data, est. t1/2 = 34d						-	-	-	-	-	-	-	-	-	-	-	-	14.613	2.35946	34.4788	-	-	not P	-	no conclusion/data	Not M
(p)915-277-1	Not enough data	Not enough data	2,2,4(or 2,4,4)-Trimethylhexane-1,6-diisocyanate	ATOUXIOKEJWULN-UHFFFAOYSA-N	CC(CCN=C=O)CC(C)(C)CN=C=O	InChI=1S/C11H18N2O2/c1-10(4-5-12-8-14)6-11(2,3)7-13-9-15/h10H,4-7H2,1-3H3	organic	32052-51-0	915-277-1	REACH	Chemaxon		100 - 1000 tonnes per annum	Y	https://echa.europa.eu/registration-dossier/-/registered-dossier/19821	https://echa.europa.eu/substance-information/-/substanceinfo/100.138.643		1	0	0	1	no conclusion/data	only limited QSAR data, est. t1/2 = 52d						-	-	-	-	-	-	-	-	-	-	-	-	40.781	1.2723	51.8856	4.46515	more deg info needed	P	NA	no conclusion/data	vM
(p)205-429-9	Not P	Not P	N,N'-hexamethylenebis(cinnamylideneamine)	ATPFMBHTMKBVLS-UHFFFAOYSA-N	C(CCCN=CC=Cc1ccccc1)CCN=CC=Cc1ccccc1	InChI=1S/C24H28N2/c1(9-19-25-21-11-17-23-13-5-3-6-14-23)2-10-20-26-22-12-18-24-15-7-4-8-16-24/h3-8,11-18,21-22H,1-2,9-10,19-20H2	organic	140-73-8	205-429-9	REACH	QSARtoolbox		0 - 10 tonnes per annum	N	https://echa.europa.eu/registration-dossier/-/registered-dossier/19392	https://echa.europa.eu/substance-information/-/substanceinfo/100.004.937		1	0	0	1	Not P	Not P (readily biodeg): EU Method C.4-D (Determination of the "Ready" Biodegradability - Manometric Respirometry Test) 2008;EU Method C.4-D (Determination of the "Ready" Biodegradability - Manometric Respirometry Test) 2008;OECD Guideline 301 F (Ready Biodegradability: Manometric Respirometry Test) 1997;OECD Guideline 301 F (Ready Biodegradability: Manometric Respirometry Test) 1997						-	-	-	Not P (readily biodeg)	EU Method C.4-D (Determination of the "Ready" Biodegradability - Manometric Respirometry Test) 2008;EU Method C.4-D (Determination of the "Ready" Biodegradability - Manometric Respirometry Test) 2008;OECD Guideline 301 F (Ready Biodegradability: Manometric Respirometry Test) 1997;OECD Guideline 301 F (Ready Biodegradability: Manometric Respirometry Test) 1997	0	0	4	0	0	0	0	41.9384	2.74376	115.069	4.03651	-	P	-	Not P	M
(p)200-827-9;(p)268-629-5;(p)269-640-8;(p)270-681-9;(p)270-689-2;(p)270-750-3;(p)270-990-9;(p)272-883-2	Not P	Not P	Propane	ATUOYWHBWRKTHZ-UHFFFAOYSA-N	CCC	InChI=1S/C3H8/c1-3-2/h3H2,1-2H3	organic	74-98-6	200-827-9	REACH	Arp et al. (2017)		1000000 - 10000000 tonnes per annum	Y	https://echa.europa.eu/registration-dossier/-/registered-dossier/15445	https://echa.europa.eu/substance-information/-/substanceinfo/100.000.753		8	0	0	8	Not P	est. t1/2 = 17d, and consistency across all tested QSARs						-	-	-	-	-	-	-	-	-	-	-	-	11.3262	1.48042	16.7677	7.51578	-	not P	Not P	Not P	vM
(p)219-372-2	Potential PMT/vPvM	Potential PMT/vPvM	1-(4-methyl-2-nitrophenylazo)-2-naphthol	ATXLALDFCMZNHY-UHFFFAOYSA-N	Cc1cc(c(cc1)NN=C1C(=O)C=Cc2ccccc12)N(=O)=O	InChI=1S/C17H13N3O3/c1-11-6-8-14(15(10-11)20(22)23)18-19-17-13-5-3-2-4-12(13)7-9-16(17)21/h2-10,18H,1H3	organic	2425-85-6	219-372-2	REACH	Arp et al. (2017)		10 - 100 tonnes per annum	Y	https://echa.europa.eu/registration-dossier/-/registered-dossier/14222	https://echa.europa.eu/substance-information/-/substanceinfo/100.017.612		1	0	0	1	Potential P/vP++	est. t1/2 = 222d, weight-of-evidence (this study) based on all known QSARs and majority of biodegradation screen tests, e.g. OECD Guideline 301 C (Ready Biodegradability: Modified MITI Test (I));OECD Guideline 301 C (Ready Biodegradability: Modified MITI Test (I))						-	-	-	Potential P/vP	OECD Guideline 301 C (Ready Biodegradability: Modified MITI Test (I));OECD Guideline 301 C (Ready Biodegradability: Modified MITI Test (I))	2	0	0	0	0	0	0	95.2204	2.32972	221.837	-	more deg info needed	P	P	Potential P/vP++	Pot. M/vM
(p)263-606-6	Not M	Potential PMT/vPvM	1-amino-4-(ethylamino)-9,10-dihydro-9,10-dioxoanthracene-2-carbonitrile	ATXPWKWYLDEURI-UHFFFAOYSA-N	CCNc1cc(C#N)c(N)c2c1C(=O)c1ccccc1C2=O	InChI=1S/C17H13N3O2/c1-2-20-12-7-9(8-18)15(19)14-13(12)16(21)10-5-3-4-6-11(10)17(14)22/h3-7,20H,2,19H2,1H3	organic	62570-50-7	263-606-6	REACH	Chemaxon		100 - 1000 tonnes per annum	Y	https://echa.europa.eu/registration-dossier/-/registered-dossier/22346	https://echa.europa.eu/substance-information/-/substanceinfo/100.057.805		1	0	0	1	Potential P/vP	est. t1/2 = 137d, and BIOWIN screen tool as recommended in the PBT guideline						-	-	-	-	-	-	-	-	-	-	-	-	82.5606	1.65818	136.901	21.5243	Pscreen	P	-	Potential P/vP	Not M
(p)609-748-8	Potential PMT/vPvM	Potential PMT/vPvM	5-bromo-2-nitropyridine	ATXXLNCPVSUCNK-UHFFFAOYSA-N	O=N(=O)c1ccc(Br)cn1	InChI=1S/C5H3BrN2O2/c6-4-1-2-5(7-3-4)8(9)10/h1-3H	organic	39856-50-3	609-748-8	REACH	QSARtoolbox		Intermediate Use Only;Intermediate Use Only	N	https://echa.europa.eu/registration-dossier/-/registered-dossier/16537;https://echa.europa.eu/registration-dossier/-/registered-dossier/19550	https://echa.europa.eu/substance-information/-/substanceinfo/100.123.583		1	0	0	1	Potential P/vP	est. t1/2 = 137d, and BIOWIN screen tool as recommended in the PBT guideline						-	-	-	-	-	-	-	-	-	-	-	-	87.4597	1.57205	137.491	3.55595	Pscreen	P	P	Potential P/vP	M
(p)235-869-7	Not M	Not M	1,2-dichloro-4-(trichloromethyl)benzene	ATYLRBXENHNROH-UHFFFAOYSA-N	Clc1ccc(cc1Cl)C(Cl)(Cl)Cl	InChI=1S/C7H3Cl5/c8-5-2-1-4(3-6(5)9)7(10,11)12/h1-3H	organic	13014-24-9	235-869-7	REACH	QSARtoolbox		Intermediate Use Only	N	https://echa.europa.eu/registration-dossier/-/registered-dossier/6170	https://echa.europa.eu/substance-information/-/substanceinfo/100.032.594		1	0	0	1	P	est. t1/2 = 515d, weight-of-evidence (this study) based on all known QSARs and majority of biodegradation screen tests, e.g. EU Method C.4-D (Determination of the "Ready" Biodegradability - Manometric Respirometry Test);EU Method C.4-D (Determination of the "Ready" Biodegradability - Manometric Respirometry Test);OECD Guideline 301 F (Ready Biodegradability: Manometric Respirometry Test);OECD Gui…						-	-	-	Potential P/vP	EU Method C.4-D (Determination of the "Ready" Biodegradability - Manometric Respirometry Test);EU Method C.4-D (Determination of the "Ready" Biodegradability - Manometric Respirometry Test);OECD Guideline 301 F (Ready Biodegradability: Manometric Respirometry Test);OECD Guideline 301 F (Ready Biodegradability: Manometric Respirometry Test)	4	0	0	0	0	0	0	311.606	1.65223	514.844	12.6817	Pscreen	P	P	Potential P/vP++	Not M
(p)400-370-7	Not M	Not M	6-(1-phenylethyl)-1,2,3,4-tetrahydronaphthalene	ATZAQOQMJXMCHK-UHFFFAOYSA-N	c12c(cc(C(C)c3ccccc3)cc1)CCCC2	InChI=1S/C18H20/c1-14(15-7-3-2-4-8-15)17-12-11-16-9-5-6-10-18(16)13-17/h2-4,7-8,11-14H,5-6,9-10H2,1H3	organic	-	400-370-7	REACH	ProSP		Tonnage Data Confidential	N	https://echa.europa.eu/registration-dossier/-/registered-dossier/9935	https://echa.europa.eu/substance-information/-/substanceinfo/100.100.239		1	0	0	1	P	ECHA PBT Broad consensus				PBT_BroadConses		-	P	ECHA PBT Broad consensus	-	-	-	-	-	-	-	-	-	42.1831	3.16193	133.38	68.8779	-	P	P	Potential P/vP	Not M
(p)445-850-7	Not enough data	Not enough data	2,2-dimethyl-4,7-dihydro-1,3-dioxepine	ATZGUXPLGMKHOR-UHFFFAOYSA-N	CC1(C)OCC=CCO1	InChI=1S/C7H12O2/c1-7(2)8-5-3-4-6-9-7/h3-4H,5-6H2,1-2H3	organic	-	445-850-7	REACH	Chemaxon		Tonnage Data Confidential	N	https://echa.europa.eu/registration-dossier/-/registered-dossier/4171	https://echa.europa.eu/substance-information/-/substanceinfo/100.104.042		1	0	0	1	no conclusion/data	only limited QSAR data, est. t1/2 = 164d						-	-	-	-	-	-	-	-	-	-	-	-	45.0237	3.63346	163.592	-	more deg info needed	P	-	no conclusion/data	M
(p)219-835-9	Not P, Not M	Not P, Not M	Tetradecyl methacrylate	ATZHWSYYKQKSSY-UHFFFAOYSA-N	CCCCCCCCCCCCCCOC(=O)C(=C)C	InChI=1S/C18H34O2/c1-4-5-6-7-8-9-10-11-12-13-14-15-16-20-18(19)17(2)3/h2,4-16H2,1,3H3	organic	2549-53-3	219-835-9	REACH	Arp et al. (2017)		1000 - 10000 tonnes per annum	Y	https://echa.europa.eu/registration-dossier/-/registered-dossier/14692	https://echa.europa.eu/substance-information/-/substanceinfo/100.018.033		1	0	0	1	Not P	est. t1/2 = 11d, and consistency across all tested QSARs						-	-	-	-	-	-	-	-	-	-	-	-	7.12485	1.61179	11.4838	5.52231	-	not P	Not P	Not P	Not M
(p)272-221-2	Not P, Not M	Not P, Not M	2,5-Furandione, dihydro-, mono-C15-20-alkenyl derivs.	AUBGBMBMPXCMIQ-YRNVUSSQSA-N	O=C1OC(=O)CC1C/C=C/C(CCC)CC(CCC)CCC	InChI=1S/C19H32O3/c1-4-8-15(9-5-2)13-16(10-6-3)11-7-12-17-14-18(20)22-19(17)21/h7,11,15-17H,4-6,8-10,12-14H2,1-3H3/b11-7+	organic	68784-12-3	272-221-2	REACH	ProSP	mixture	10000 - 100000 tonnes per annum	Y	https://echa.europa.eu/registration-dossier/-/registered-dossier/14319	https://echa.europa.eu/substance-information/-/substanceinfo/100.065.636		1	0	0	1	Not P	Not P (inherently biodeg): OECD Guideline 301 B (Ready Biodegradability: CO2 Evolution Test);OECD Guideline 301 B (Ready Biodegradability: CO2 Evolution Test)						-	-	-	Not P (inherently biodeg)	OECD Guideline 301 B (Ready Biodegradability: CO2 Evolution Test);OECD Guideline 301 B (Ready Biodegradability: CO2 Evolution Test)	0	0	0	0	2	0	0	41.7224	1.75027	73.0254	-	more deg info needed	P	P	Not P	Not M
(p)265-777-2	Potential PMT/vPvM	Potential PMT/vPvM	6-sec-butylquinoline	AUBLFWWZTFFBNU-UHFFFAOYSA-N	CCC(C)c1ccc2ncccc2c1	InChI=1S/C13H15N/c1-3-10(2)11-6-7-13-12(9-11)5-4-8-14-13/h4-10H,3H2,1-2H3	organic	65442-31-1	265-777-2	REACH	QSARtoolbox		0 - 10 tonnes per annum	N	https://echa.europa.eu/registration-dossier/-/registered-dossier/27814	https://echa.europa.eu/substance-information/-/substanceinfo/100.059.780		1	0	0	1	Potential P/vP	est. t1/2 = 47d, weight-of-evidence (this study) based on all known QSARs and majority of biodegradation screen tests, e.g. OECD Guideline 301 F (Ready Biodegradability: Manometric Respirometry Test) (1992)						-	-	-	Potential P/vP	OECD Guideline 301 F (Ready Biodegradability: Manometric Respirometry Test) (1992)	1	0	0	0	0	0	0	27.712	1.69615	47.0036	3.34847	-	P	-	Potential P/vP	Pot. M/vM
(p)839-204-7	Not enough data	Not enough data	(1S,3R,4R,5R)-methyl 3-acetoxy-4,5-dihydroxycyclohexanecarboxylate	AUCFDWOOGYMAIE-FNCVBFRFSA-N	COC(=O)[C@@H]1C[C@@H](O)[C@@H](O)[C@@H](C1)OC(=O)C	InChI=1S/C10H16O6/c1-5(11)16-8-4-6(10(14)15-2)3-7(12)9(8)13/h6-9,12-13H,3-4H2,1-2H3/t6-,7-,8-,9-/m1/s1	organic	1104200-21-6	839-204-7	REACH	Chemaxon		Intermediate Use Only	N	https://echa.europa.eu/registration-dossier/-/registered-dossier/28414	https://echa.europa.eu/substance-information/-/substanceinfo/100.275.459		1	0	0	1	no conclusion/data	only limited QSAR data, est. t1/2 = 4d						-	-	-	-	-	-	-	-	-	-	-	-	2.82927	1.55411	4.39699	-	-	not P	-	no conclusion/data	vM
(p)203-181-6	Potential PMT/vPvM	Potential PMT/vPvM	1-(3-chloropropyl)-4-methylpiperazine	AUERUDPETOKUPT-UHFFFAOYSA-N	CN1CCN(CCCCl)CC1	InChI=1S/C8H17ClN2/c1-10-5-7-11(8-6-10)4-2-3-9/h2-8H2,1H3	organic	104-16-5	203-181-6	REACH	QSARtoolbox		Intermediate Use Only	N	https://echa.europa.eu/registration-dossier/-/registered-dossier/23577	https://echa.europa.eu/substance-information/-/substanceinfo/100.002.892		1	0	0	1	Potential P/vP	est. t1/2 = 156d, and BIOWIN screen tool as recommended in the PBT guideline						-	-	-	-	-	-	-	-	-	-	-	-	113.55	1.37685	156.342	4.04547	Pscreen	P	-	Potential P/vP	vM
(p)453-270-0	Not enough data	Not enough data	8-(benzyloxy)-5-(2-chloroacetyl)-1,2-dihydroquinolin-2-one	AUFKEUKWVZCLQD-UHFFFAOYSA-N	ClCC(=O)c1c2ccc(=O)[nH]c2c(OCc2ccccc2)cc1	InChI=1S/C18H14ClNO3/c19-10-15(21)13-6-8-16(18-14(13)7-9-17(22)20-18)23-11-12-4-2-1-3-5-12/h1-9H,10-11H2,(H,20,22)	organic	63404-86-4	453-270-0	REACH	Chemaxon		Tonnage Data Confidential	N	https://echa.europa.eu/registration-dossier/-/registered-dossier/13000	https://echa.europa.eu/substance-information/-/substanceinfo/100.104.373		1	0	0	1	no conclusion/data	no data						-	-	-	-	-	-	-	-	-	-	-	-	-	-	-	3.35117	-	-	-	no conclusion/data	Not M
(p)211-838-3	Potential PMT/vPvM	Potential PMT/vPvM	2,3,5-trimethylhydroquinone	AUFZRCJENRSRLY-UHFFFAOYSA-N	Cc1cc(c(c(c1O)C)C)O	InChI=1S/C9H12O2/c1-5-4-8(10)6(2)7(3)9(5)11/h4,10-11H,1-3H3	organic	700-13-0	211-838-3	REACH	Arp et al. (2017)		1 - 10 tonnes per annum;Intermediate Use Only	N	https://echa.europa.eu/registration-dossier/-/registered-dossier/27694;https://echa.europa.eu/registration-dossier/-/registered-dossier/17295	https://echa.europa.eu/substance-information/-/substanceinfo/100.010.764		1	0	0	1	Potential P/vP	est. t1/2 = 27d, and consistency across all tested QSARs						-	-	-	-	-	-	-	-	-	-	-	-	15.45	1.75509	27.1162	11.9666	-	vP	P	Potential P/vP	Pot. M/vM
(p)204-171-4	Potential PMT/vPvM	PMT	Tetrachlorophthalic anhydride	AUHHYELHRWCWEZ-UHFFFAOYSA-N	Clc1c(Cl)c(Cl)c2C(=O)OC(=O)c2c1Cl	InChI=1S/C8Cl4O3/c9-3-1-2(8(14)15-7(1)13)4(10)6(12)5(3)11	organic	117-08-8	204-171-4	REACH	Arp et al. (2017)		100 - 1000 tonnes per annum;Intermediate Use Only;Intermediate Use Only	Y	https://echa.europa.eu/registration-dossier/-/registered-dossier/21523;https://echa.europa.eu/registration-dossier/-/registered-dossier/1179;https://echa.europa.eu/registration-dossier/-/registered-dossier/11730	https://echa.europa.eu/substance-information/-/substanceinfo/100.003.793		1	0	0	1	Potential P/vP++	est. t1/2 = 293d, weight-of-evidence (this study) based on all known QSARs and majority of biodegradation screen tests, e.g. OECD Guideline 301 C (Ready Biodegradability: Modified MITI Test (I));OECD Guideline 301 C (Ready Biodegradability: Modified MITI Test (I))						-	-	-	Potential P/vP	OECD Guideline 301 C (Ready Biodegradability: Modified MITI Test (I));OECD Guideline 301 C (Ready Biodegradability: Modified MITI Test (I))	2	0	0	0	0	0	0	257.084	1.13827	292.63	5.41481	Pscreen	vP	P	Potential P/vP++	Pot. M/vM
(p)203-604-4	PM	PM	Mesitylene	AUHZEENZYGFFBQ-UHFFFAOYSA-N	Cc1cc(cc(c1)C)C	InChI=1S/C9H12/c1-7-4-8(2)6-9(3)5-7/h4-6H,1-3H3	organic	108-67-8	203-604-4	REACH	Arp et al. (2017)		10 - 100 tonnes per annum;Intermediate Use Only	Y	https://echa.europa.eu/registration-dossier/-/registered-dossier/9977;https://echa.europa.eu/registration-dossier/-/registered-dossier/20279	https://echa.europa.eu/substance-information/-/substanceinfo/100.003.278		1	0	0	1	Potential P/vP++	est. t1/2 = 26d, weight-of-evidence (this study) based on all known QSARs and majority of biodegradation screen tests, e.g. OECD Guideline 301 C (Ready Biodegradability: Modified MITI Test (I));OECD Guideline 301 C (Ready Biodegradability: Modified MITI Test (I));OECD Guideline 301 C (Ready Biodegradability: Modified MITI Test (I));OECD Guideline 301 F (Ready Biodegradability: Manometric Respirom…						-	-	-	Ambiguous, mostly Potential P/vP	OECD Guideline 301 C (Ready Biodegradability: Modified MITI Test (I));OECD Guideline 301 C (Ready Biodegradability: Modified MITI Test (I));OECD Guideline 301 C (Ready Biodegradability: Modified MITI Test (I));OECD Guideline 301 F (Ready Biodegradability: Manometric Respirometry Test)	3	0	0	1	0	0	0	19.4643	1.35735	26.4199	3.00739	-	vP	P	Potential P/vP++	M
(p)201-507-1	Not enough data	Not enough data	Riboflavin	AUNGANRZJHBGPY-UHFFFAOYSA-N	Cc1cc2nc3-c(nc(=O)[nH]c3=O)n(CC(O)C(O)C(O)CO)c2cc1C	InChI=1S/C17H20N4O6/c1-7-3-9-10(4-8(7)2)21(5-11(23)14(25)12(24)6-22)15-13(18-9)16(26)20-17(27)19-15/h3-4,11-12,14,22-25H,5-6H2,1-2H3,(H,20,26,27)	organic	83-88-5	201-507-1	REACH	QSARtoolbox		Intermediate Use Only	N	https://echa.europa.eu/registration-dossier/-/registered-dossier/20915	https://echa.europa.eu/substance-information/-/substanceinfo/100.001.370		1	0	0	1	no conclusion/data	no data						-	-	-	-	-	-	-	-	-	-	-	-	-	-	-	-	-	-	-	no conclusion/data	vM
(p)429-490-8	Not M	Not M	5,7-di-tert-butyl-3-[(3E)-5,7-di-tert-butyl-2-oxo-2,3-dihydro-1-benzofuran-3-ylidene]-2,3-dihydro-1-benzofuran-2-one	AUNZRGZQGXZRRP-UHFFFAOYSA-N	CC(C)(C)c1cc2c(OC(=O)C2=C2C(=O)Oc3c2cc(cc3C(C)(C)C)C(C)(C)C)c(c1)C(C)(C)C	InChI=1S/C32H40O4/c1-29(2,3)17-13-19-23(27(33)35-25(19)21(15-17)31(7,8)9)24-20-14-18(30(4,5)6)16-22(32(10,11)12)26(20)36-28(24)34/h13-16H,1-12H3	organic	75540-64-6	429-490-8	REACH	Chemaxon		Tonnage Data Confidential	N	https://echa.europa.eu/registration-dossier/-/registered-dossier/4363	https://echa.europa.eu/substance-information/-/substanceinfo/100.102.783		1	0	0	1	Potential P/vP	est. t1/2 = 283d, and BIOWIN screen tool as recommended in the PBT guideline						-	-	-	-	-	-	-	-	-	-	-	-	134.55	2.10068	282.647	83.5665	Pscreen	P	-	Potential P/vP	Not M
(p)412-900-4	Not enough data	Not enough data	Methyl-3-methoxyacrylate	AUTCCPQKLPMHDN-ONEGZZNKSA-N	CO/C=C/C(=O)OC	InChI=1S/C5H8O3/c1-7-4-3-5(6)8-2/h3-4H,1-2H3/b4-3+	organic	5788-17-0	412-900-4	REACH	ProSP		Tonnage Data Confidential	N	https://echa.europa.eu/registration-dossier/-/registered-dossier/13064	https://echa.europa.eu/substance-information/-/substanceinfo/100.101.217		1	0	0	1	no conclusion/data	only limited QSAR data, est. t1/2 = 25d						-	-	-	-	-	-	-	-	-	-	-	-	11.0375	2.22118	24.5163	-	-	not P	Not P	no conclusion/data	vM
(p)939-499-3	Not enough data	Not enough data	(1R,2S,5R)-5-methyl-2-(propan-2-yl)cyclohexyl 5-(4-amino-5-fluoro-2-oxopyrimidin-1(2H)-yl)-1,3-oxathiolane-2-carboxylate	AUTCQXVTOIJYOT-URSAWGJDSA-N	CC(C)[C@@H]1CC[C@@H](C)C[C@H]1OC(=O)C1OC(CS1)n1cc(F)c(N)nc1=O	InChI=1S/C18H26FN3O4S/c1-9(2)11-5-4-10(3)6-13(11)25-16(23)17-26-14(8-27-17)22-7-12(19)15(20)21-18(22)24/h7,9-11,13-14,17H,4-6,8H2,1-3H3,(H2,20,21,24)/t10-,11+,13-,14?,17?/m1/s1	organic	-	939-499-3	REACH	Chemaxon		Intermediate Use Only	N	https://echa.europa.eu/registration-dossier/-/registered-dossier/6636	https://echa.europa.eu/substance-information/-/substanceinfo/100.226.818		1	0	0	1	no conclusion/data	no data						-	-	-	-	-	-	-	-	-	-	-	-	-	-	-	7.3488	-	-	NA	no conclusion/data	Pot. M/vM
(p)617-393-5	Not enough data	Not enough data	(2S)-2-{[(2S)-1-ethoxy-1-oxopentan-2-yl]amino}propanoic acid	AUVAVXHAOCLQBF-UHFFFAOYSA-N	CCCC(NC(C)C(=O)O)C(=O)OCC	InChI=1S/C10H19NO4/c1-4-6-8(10(14)15-5-2)11-7(3)9(12)13/h7-8,11H,4-6H2,1-3H3,(H,12,13)	organic	82834-12-6	617-393-5	REACH	QSARtoolbox		Intermediate Use Only	N	https://echa.europa.eu/registration-dossier/-/registered-dossier/25045	https://echa.europa.eu/substance-information/-/substanceinfo/100.119.005		1	0	0	1	no conclusion/data	only limited QSAR data, est. t1/2 = 8d						-	-	-	-	-	-	-	-	-	-	-	-	4.76985	1.59853	7.62477	-	-	not P	-	no conclusion/data	vM
(p)617-229-2	Not enough data	Not enough data	N-[3-(methylamino)propyl]oxolane-2-carboxamide	AUXJTEANWWFSRR-UHFFFAOYSA-N	CNCCCNC(=O)C1CCCO1	InChI=1S/C9H18N2O2/c1-10-5-3-6-11-9(12)8-4-2-7-13-8/h8,10H,2-7H2,1H3,(H,11,12)	organic	81403-67-0	617-229-2	REACH	QSARtoolbox		Intermediate Use Only	N	https://echa.europa.eu/registration-dossier/-/registered-dossier/20438	https://echa.europa.eu/substance-information/-/substanceinfo/100.133.629		1	0	0	1	no conclusion/data	only limited QSAR data, est. t1/2 = 29d						-	-	-	-	-	-	-	-	-	-	-	-	17.5145	1.65494	28.9854	4.66988	-	P	-	no conclusion/data	vM
(p)245-052-7	Not enough data	Not enough data	2'-(oxiranylmethoxy)-3-phenylpropiophenone	AUZMQKJKLUZHBY-UHFFFAOYSA-N	O=C(CCc1ccccc1)c1ccccc1OCC1CO1	InChI=1S/C18H18O3/c19-17(11-10-14-6-2-1-3-7-14)16-8-4-5-9-18(16)21-13-15-12-20-15/h1-9,15H,10-13H2	organic	22525-95-7	245-052-7	REACH	QSARtoolbox		Intermediate Use Only	N	https://echa.europa.eu/registration-dossier/-/registered-dossier/20486	https://echa.europa.eu/substance-information/-/substanceinfo/100.040.941		1	0	0	1	no conclusion/data	only limited QSAR data, est. t1/2 = 41d						-	-	-	-	-	-	-	-	-	-	-	-	35.3858	1.16678	41.2874	-	more deg info needed	P	-	no conclusion/data	Pot. M/vM
(p)202-607-8	Not M	Potential PMT/vPvM	Disulfiram	AUZONCFQVSMFAP-UHFFFAOYSA-N	CCN(CC)C(=S)SSC(=S)N(CC)CC	InChI=1S/C10H20N2S4/c1-5-11(6-2)9(13)15-16-10(14)12(7-3)8-4/h5-8H2,1-4H3	organic	97-77-8	202-607-8	REACH	Arp et al. (2017)		100 - 1000 tonnes per annum	Y	https://echa.europa.eu/registration-dossier/-/registered-dossier/11549	https://echa.europa.eu/substance-information/-/substanceinfo/100.002.371		1	0	0	1	Potential P/vP	est. t1/2 = 101d, and consistency across all tested QSARs						-	-	-	-	-	-	-	-	-	-	-	-	45.1708	2.23015	100.738	63.6168	more deg info needed	P	P	Potential P/vP	Not M
(p)401-280-0	Not M	Not M	1-(N,N-bis(2-ethylhexyl)aminomethyl)-1,2,4-triazole	AVBBHCMDRGQBNW-UHFFFAOYSA-N	C(CCCC)(CC)CN(CC(CCCC)CC)Cn1cncn1	InChI=1S/C19H38N4/c1-5-9-11-18(7-3)13-22(17-23-16-20-15-21-23)14-19(8-4)12-10-6-2/h15-16,18-19H,5-14,17H2,1-4H3	organic	91273-04-0	401-280-0	REACH	ProSP		Tonnage Data Confidential;100+ tonnes per annum	Y	https://echa.europa.eu/registration-dossier/-/registered-dossier/12999;https://echa.europa.eu/registration-dossier/-/registered-dossier/8655	https://echa.europa.eu/substance-information/-/substanceinfo/100.100.322		1	0	0	1	Potential P/vP++	est. t1/2 = 68d, weight-of-evidence (this study) based on all known QSARs and majority of biodegradation screen tests, e.g. OECD Guideline 301 B (Ready Biodegradability: CO2 Evolution Test);OECD Guideline 301 B (Ready Biodegradability: CO2 Evolution Test)						-	-	-	Potential P/vP	OECD Guideline 301 B (Ready Biodegradability: CO2 Evolution Test);OECD Guideline 301 B (Ready Biodegradability: CO2 Evolution Test)	2	0	0	0	0	0	0	28.4899	2.38685	68.0012	8.7725	-	P	P	Potential P/vP++	Not M
(p)616-145-3	Not M	Not M	1-(4-methoxyphenyl)-4-(4-nitrophenyl)piperazine	AVCKOFMRPAJEPN-UHFFFAOYSA-N	COc1ccc(cc1)N1CCN(CC1)c1ccc(cc1)N(=O)=O	InChI=1S/C17H19N3O3/c1-23-17-8-6-15(7-9-17)19-12-10-18(11-13-19)14-2-4-16(5-3-14)20(21)22/h2-9H,10-13H2,1H3	organic	74852-61-2	616-145-3	REACH	Chemaxon		0 - 10 tonnes per annum	N	https://echa.europa.eu/registration-dossier/-/registered-dossier/22526	https://echa.europa.eu/substance-information/-/substanceinfo/100.109.911		1	0	0	1	Potential P/vP	est. t1/2 = 475d, and BIOWIN screen tool as recommended in the PBT guideline						-	-	-	-	-	-	-	-	-	-	-	-	271.727	1.74905	475.265	4.77886	Pscreen	P	-	Potential P/vP	Not M
(p)611-254-2	Not enough data	Not enough data	N-(2-methyl-1-phenylpropan-2-yl)acetamide	AVEJEOTYLAFEDZ-UHFFFAOYSA-N	CC(=O)NC(C)(C)Cc1ccccc1	InChI=1S/C12H17NO/c1-10(14)13-12(2,3)9-11-7-5-4-6-8-11/h4-8H,9H2,1-3H3,(H,13,14)	organic	5531-33-9	611-254-2	REACH	QSARtoolbox		Intermediate Use Only	N	https://echa.europa.eu/registration-dossier/-/registered-dossier/17249	https://echa.europa.eu/substance-information/-/substanceinfo/100.125.845		1	0	0	1	no conclusion/data	only limited QSAR data, est. t1/2 = 44d						-	-	-	-	-	-	-	-	-	-	-	-	25.2838	1.74452	44.108	3.53369	-	P	-	no conclusion/data	Pot. M/vM
(p)204-438-5	Not enough data	Not enough data	1-methylpyrrolidine	AVFZOVWCLRSYKC-UHFFFAOYSA-N	CN1CCCC1	InChI=1S/C5H11N/c1-6-4-2-3-5-6/h2-5H2,1H3	organic	120-94-5	204-438-5	REACH	QSARtoolbox		1 - 10 tonnes per annum	N	https://echa.europa.eu/registration-dossier/-/registered-dossier/11871	https://echa.europa.eu/substance-information/-/substanceinfo/100.004.035		1	0	0	1	no conclusion/data	only limited QSAR data, est. t1/2 = 37d						-	-	-	-	-	-	-	-	-	-	-	-	26.6477	1.39082	37.0622	8.97879	-	P	-	no conclusion/data	vM
(p)618-014-6	Not M	Potential PMT/vPvM	1,2-dichloro-1-[difluoro(trifluoromethoxy)methoxy]-1,2,2-trifluoroethane,	AVGSPEYUIJBWHJ-UHFFFAOYSA-N	FC(F)(F)OC(F)(F)OC(F)(Cl)C(F)(F)Cl	InChI=1S/C4Cl2F8O2/c5-1(7,8)2(6,9)15-4(13,14)16-3(10,11)12	organic	874288-98-9	618-014-6	REACH	QSARtoolbox		Intermediate Use Only	N	https://echa.europa.eu/registration-dossier/-/registered-dossier/18797	https://echa.europa.eu/substance-information/-/substanceinfo/100.107.030		1	0	0	1	Potential P/vP++	short-chain PFAS, est. t1/2 = 7 616d, weight-of-evidence (this study) based on all used QSARs and no biodeg. observed in majority of biodegradation screen tests for substance/main transformation products, e.g. -					short-chain PFAS	-	-	-	-	-	-	-	-	-	-	-	-	1004.73	7.58053	7616.4	4.44634	Pscreen	P	-	Potential P/vP++	Not M
(p)679-526-3	Potential PMT/vPvM	Potential PMT/vPvM	2-(methoxymethyl)benzene-1,4-diamine	AVKBLCWBDLLVRL-UHFFFAOYSA-N	COCc1cc(N)ccc1N	InChI=1S/C8H12N2O/c1-11-5-6-4-7(9)2-3-8(6)10/h2-4H,5,9-10H2,1H3	organic	337906-36-2	679-526-3	REACH	Chemaxon		10 - 100 tonnes per annum	Y	https://echa.europa.eu/registration-dossier/-/registered-dossier/5680	https://echa.europa.eu/substance-information/-/substanceinfo/100.204.505		1	0	0	1	Potential P/vP	est. t1/2 = 301d, and consistency across all tested QSARs						-	-	-	-	-	-	-	-	-	-	-	-	88.9996	3.38319	301.102	3.54288	more deg info needed	P	P	Potential P/vP	vM
(p)200-709-7	Potential PMT/vPvM	Potential PMT/vPvM	Ampicillin	AVKUERGKIZMTKX-UHFFFAOYSA-N	CC1(C)C(C(=O)O)N2C(C(NC(=O)C(N)c3ccccc3)C2=O)S1	InChI=1S/C16H19N3O4S/c1-16(2)11(15(22)23)19-13(21)10(14(19)24-16)18-12(20)9(17)8-6-4-3-5-7-8/h3-7,9-11,14H,17H2,1-2H3,(H,18,20)(H,22,23)	organic	69-53-4	200-709-7	REACH	Arp et al. (2017)		Intermediate Use Only	N	https://echa.europa.eu/registration-dossier/-/registered-dossier/11498	https://echa.europa.eu/substance-information/-/substanceinfo/100.000.645		1	0	0	1	Potential P/vP	est. t1/2 = 49d, and consistency across all tested QSARs						-	-	-	-	-	-	-	-	-	-	-	-	13.7136	3.56603	48.9033	-	-	P	P	Potential P/vP	vM
(p)406-680-9	Not enough data	Not enough data	6-(nonylamino)-6-oxoperoxyhexanoic acid	AVLQNPBLHZMWFC-UHFFFAOYSA-N	CCCCCCCCCNC(=O)CCCCC(=O)OO	InChI=1S/C15H29NO4/c1-2-3-4-5-6-7-10-13-16-14(17)11-8-9-12-15(18)20-19/h19H,2-13H2,1H3,(H,16,17)	organic	104788-63-8	406-680-9	REACH	Chemaxon		Tonnage Data Confidential	N	https://echa.europa.eu/registration-dossier/-/registered-dossier/4762	https://echa.europa.eu/substance-information/-/substanceinfo/100.100.825		1	0	0	1	no conclusion/data	only limited QSAR data, est. t1/2 = 17d						-	-	-	-	-	-	-	-	-	-	-	-	11.0436	1.5043	16.6129	4.31585	-	P	-	no conclusion/data	Pot. M/vM
(p)441-000-4	Potential PMT/vPvM	Potential PMT/vPvM	1-ethoxy-2,3-difluorobenzene	AVOGLGBKOFOSBN-UHFFFAOYSA-N	CCOc1cccc(F)c1F	InChI=1S/C8H8F2O/c1-2-11-7-5-3-4-6(9)8(7)10/h3-5H,2H2,1H3	organic	121219-07-6	441-000-4	REACH	QSARtoolbox		Intermediate Use Only;Tonnage Data Confidential	N	https://echa.europa.eu/registration-dossier/-/registered-dossier/22555;https://echa.europa.eu/registration-dossier/-/registered-dossier/9847	https://echa.europa.eu/substance-information/-/substanceinfo/100.103.726		1	0	0	1	Potential P/vP	est. t1/2 = 888d, and BIOWIN screen tool as recommended in the PBT guideline						-	-	-	-	-	-	-	-	-	-	-	-	83.4183	10.6466	888.121	4.28734	Pscreen	not P	P	Potential P/vP	Pot. M/vM
(p)203-247-4;(t1)202-800-7	Potential PMT/vPvM	Potential PMT/vPvM	4-chlorobenzaldehyde	AVPYQKSLYISFPO-UHFFFAOYSA-N	c1cc(ccc1C=O)Cl	InChI=1S/C7H5ClO/c8-7-3-1-6(5-9)2-4-7/h1-5H	organic	104-88-1	203-247-4	REACH	Arp et al. (2017)		Intermediate Use Only;Intermediate Use Only	N	https://echa.europa.eu/registration-dossier/-/registered-dossier/8298;https://echa.europa.eu/registration-dossier/-/registered-dossier/2167	https://echa.europa.eu/substance-information/-/substanceinfo/100.002.953	;r0446	1	0	1	2	Potential P/vP	est. t1/2 = 21d, weight-of-evidence (this study) based on all known QSARs and majority of biodegradation screen tests, e.g. OECD Guideline 301 D (Ready Biodegradability: Closed Bottle Test);OECD Guideline 301 D (Ready Biodegradability: Closed Bottle Test)						-	-	-	Potential P/vP	OECD Guideline 301 D (Ready Biodegradability: Closed Bottle Test);OECD Guideline 301 D (Ready Biodegradability: Closed Bottle Test)	2	0	0	0	0	0	0	13.3838	1.5867	21.2361	4.83971	-	not P	P	Potential P/vP	vM
(p)202-657-0	Potential PMT/vPvM	Potential PMT/vPvM	3-amino-4-hydroxybenzenesulphonamide	AVQFHKYAVVQYQO-UHFFFAOYSA-N	Nc1cc(ccc1O)S(=O)(=O)N	InChI=1S/C6H8N2O3S/c7-5-3-4(12(8,10)11)1-2-6(5)9/h1-3,9H,7H2,(H2,8,10,11)	organic	98-32-8	202-657-0	REACH	Arp et al. (2017)		Intermediate Use Only	N	https://echa.europa.eu/registration-dossier/-/registered-dossier/10077	https://echa.europa.eu/substance-information/-/substanceinfo/100.002.416		1	0	0	1	Potential P/vP	est. t1/2 = 83d, and consistency across all tested QSARs						-	-	-	-	-	-	-	-	-	-	-	-	37.6443	2.21392	83.3413	2.55705	more deg info needed	P	P	Potential P/vP	vM
(p)241-972-8;(t1)410-690-9	Potential PMT/vPvM	Potential PMT/vPvM	2,6-difluorobenzamide	AVRQBXVUUXHRMY-UHFFFAOYSA-N	NC(=O)c1c(F)cccc1F	InChI=1S/C7H5F2NO/c8-4-2-1-3-5(9)6(4)7(10)11/h1-3H,(H2,10,11)	organic	18063-03-1	241-972-8	REACH	QSARtoolbox		Intermediate Use Only	N	https://echa.europa.eu/registration-dossier/-/registered-dossier/5759	https://echa.europa.eu/substance-information/-/substanceinfo/100.038.142	;Eawag-Soil	1	0	1	2	Potential P/vP	est. t1/2 = 793d, and BIOWIN screen tool as recommended in the PBT guideline						-	-	-	-	-	-	-	-	-	-	-	-	79.7188	9.94275	792.623	4.07321	Pscreen	P	P	Potential P/vP	vM
(p)236-740-8	PM	vPvM	2,2'-azobis[2-methylbutyronitrile]	AVTLBBWTUPQRAY-UHFFFAOYSA-N	CCC(C)(N=NC(C)(CC)C#N)C#N	InChI=1S/C10H16N4/c1-5-9(3,7-11)13-14-10(4,6-2)8-12/h5-6H2,1-4H3	organic	13472-08-7	236-740-8	REACH	QSARtoolbox		100 - 1000 tonnes per annum	Y	https://echa.europa.eu/registration-dossier/-/registered-dossier/5486	https://echa.europa.eu/substance-information/-/substanceinfo/100.033.386		1	0	0	1	vP	SINList vPvM (Chemsec, 2019), "No significant biodegradation in 301D test. The PBT assessment evaluates the substance to be persistent. Therefore this substance is assessed to be persistent in water."						P	vP	SINList vPvM (Chemsec, 2019), "No significant biodegradation in 301D test. The PBT assessment evaluates the substance to be persistent. Therefore this substance is assessed to be persistent in water."	-	-	-	-	-	-	-	-	-	53.8686	2.70826	145.89	-	Pscreen	P	P	Potential P/vP	M
(p)270-336-2	Not M	Not M	Polysulfides, di-tert-nonyl	AVVJXRYTKMKDQS-UHFFFAOYSA-N	C(C)(C)(C(C)C(C)(C)C)SSSC(C)(C)C(C)C(C)(C)C	InChI=1S/C18H38S3/c1-13(15(3,4)5)17(9,10)19-21-20-18(11,12)14(2)16(6,7)8/h13-14H,1-12H3	organic	68425-16-1	270-336-2	REACH	ProSP		100 - 1000 tonnes per annum	Y	https://echa.europa.eu/registration-dossier/-/registered-dossier/10005	https://echa.europa.eu/substance-information/-/substanceinfo/100.063.923		1	0	0	1	vP	measured max t1/2.max(d):w=n.d. (-);s=n.d. (-);sed=180(vP)						-	-	-	-	-	-	-	-	-	-	-	-	316.076	1.09191	345.128	262.943	Pscreen	P	P	Potential P/vP	Not M
(p)202-455-2;(s1)251-620-5	Potential PMT/vPvM	Potential PMT/vPvM	2,5-dichloroaniline	AVYGCQXNNJPXSS-UHFFFAOYSA-N	Nc1cc(Cl)ccc1Cl	InChI=1S/C6H5Cl2N/c7-4-1-2-5(8)6(9)3-4/h1-3H,9H2	organic	95-82-9	202-455-2	REACH	Arp et al. (2017)		Intermediate Use Only;Intermediate Use Only	N	https://echa.europa.eu/registration-dossier/-/registered-dossier/1979;https://echa.europa.eu/registration-dossier/-/registered-dossier/6125	https://echa.europa.eu/substance-information/-/substanceinfo/100.002.233		1	1	0	2	Potential P/vP	est. t1/2 = 133d, and consistency across all tested QSARs						-	-	-	-	-	-	-	-	-	-	-	-	89.321	1.48662	132.787	4.48318	more deg info needed	vP	P	Potential P/vP	M
(p)257-473-3	Not M	Not M	Triethoxy(3,3,4,4,5,5,6,6,7,7,8,8,8-tridecafluorooctyl)silane	AVYKQOAMZCAHRG-UHFFFAOYSA-N	CCO[Si](CCC(F)(F)C(F)(F)C(F)(F)C(F)(F)C(F)(F)C(F)(F)F)(OCC)OCC	InChI=1S/C14H19F13O3Si/c1-4-28-31(29-5-2,30-6-3)8-7-9(15,16)10(17,18)11(19,20)12(21,22)13(23,24)14(25,26)27/h4-8H2,1-3H3	organosilicon	51851-37-7	257-473-3	REACH	Chemaxon		10 - 100 tonnes per annum	Y	https://echa.europa.eu/registration-dossier/-/registered-dossier/24656	https://echa.europa.eu/substance-information/-/substanceinfo/100.052.232		1	0	0	1	vP	short-chain PFAS, est. t1/2 = 8 399d, weight-of-evidence (this study) based on all known QSARs and majority of biodegradation screen tests, e.g. EU Method C.4-C (Determination of the "Ready" Biodegradability - Carbon Dioxide Evolution Test) Modified sturm test;OECD Guideline 301 C (Ready Biodegradability: Modified MITI Test (I))					short-chain PFAS	-	-	-	Potential P/vP	EU Method C.4-C (Determination of the "Ready" Biodegradability - Carbon Dioxide Evolution Test) Modified sturm test;OECD Guideline 301 C (Ready Biodegradability: Modified MITI Test (I))	2	0	0	0	0	0	0	1455.54	5.77062	8399.35	4.93288	Pscreen	P	-	Potential P/vP++	Not M
(p)700-676-3	Potential PMT/vPvM	Potential PMT/vPvM	2-Hydroxy-1-{3-[4-(2-hydroxy-2-methylpropanoyl)phenyl]-1,1,3-trimethyl-2,3-dihydro-1H-inden-5-yl}-2-methylpropan-1-one	AVZGRVCEWBPUNN-UHFFFAOYSA-N	CC(C)(O)C(=O)c1ccc(cc1)C1(C)CC(C)(C)c2ccc(cc12)C(=O)C(C)(C)O	InChI=1S/C26H32O4/c1-23(2)15-26(7,18-11-8-16(9-12-18)21(27)24(3,4)29)20-14-17(10-13-19(20)23)22(28)25(5,6)30/h8-14,29-30H,15H2,1-7H3	organic	135452-42-5	700-676-3	REACH	Chemaxon		0 - 10 tonnes per annum	N	https://echa.europa.eu/registration-dossier/-/registered-dossier/7016	https://echa.europa.eu/substance-information/-/substanceinfo/100.218.386		1	0	0	1	Potential P/vP	est. t1/2 = 612d, and BIOWIN screen tool as recommended in the PBT guideline						-	-	-	-	-	-	-	-	-	-	-	-	307.914	1.9884	612.256	-	Pscreen	P	-	Potential P/vP	Pot. M/vM
(p)447-630-6	Not enough data	Not enough data	7-(3-methylbutyl)-3,4-dihydro-2H-1,5-benzodioxepin-3-one	AWAHFLZWCBUHMX-UHFFFAOYSA-N	CC(C)CCc1ccc2OCC(=O)COc2c1	InChI=1S/C14H18O3/c1-10(2)3-4-11-5-6-13-14(7-11)17-9-12(15)8-16-13/h5-7,10H,3-4,8-9H2,1-2H3	organic	-	447-630-6	REACH	Chemaxon		Tonnage Data Confidential	N	https://echa.europa.eu/registration-dossier/-/registered-dossier/9367	https://echa.europa.eu/substance-information/-/substanceinfo/100.104.101		1	0	0	1	no conclusion/data	only limited QSAR data, est. t1/2 = 32d						-	-	-	-	-	-	-	-	-	-	-	-	18.5764	1.72603	32.0634	4.49072	-	P	-	no conclusion/data	Pot. M/vM
(p)233-963-2	Not enough data	Not enough data	2,3-dimethyl-3-buten-2-ol	AWDLBZUXUNIODN-UHFFFAOYSA-N	CC(=C)C(C)(C)O	InChI=1S/C6H12O/c1-5(2)6(3,4)7/h7H,1H2,2-4H3	organic	10473-13-9	233-963-2	REACH	QSARtoolbox		Intermediate Use Only	N	https://echa.europa.eu/registration-dossier/-/registered-dossier/20437	https://echa.europa.eu/substance-information/-/substanceinfo/100.030.863		1	0	0	1	no conclusion/data	only limited QSAR data, est. t1/2 = 37d						-	-	-	-	-	-	-	-	-	-	-	-	25.7041	1.42628	36.6612	4.51096	-	P	-	no conclusion/data	M
(p)618-225-3	Not enough data	Not enough data	6-methyl-2-(4-methylphenyl)imidazo[1,2-a]pyridine	AWEWSJJCANQFRB-UHFFFAOYSA-N	Cc1ccc(cc1)c1cn2cc(C)ccc2n1	InChI=1S/C15H14N2/c1-11-3-6-13(7-4-11)14-10-17-9-12(2)5-8-15(17)16-14/h3-10H,1-2H3	organic	88965-00-8	618-225-3	REACH	QSARtoolbox		Intermediate Use Only	N	https://echa.europa.eu/registration-dossier/-/registered-dossier/21072	https://echa.europa.eu/substance-information/-/substanceinfo/100.120.963		1	0	0	1	no conclusion/data	only limited QSAR data, est. t1/2 = 57d						-	-	-	-	-	-	-	-	-	-	-	-	33.3294	1.70945	56.9749	3.64733	-	P	-	no conclusion/data	Pot. M/vM
(p)448-130-0	PM	PM	PERFLUORBUTANSULFONYLFLUORIDVINYLETHER	AWEWWBHNEFFOKN-UHFFFAOYSA-N	C(F)(F)(C(F)(F)C(F)(F)C(F)(F)OC(=C(F)F)F)S(=O)(=O)F	InChI=1S/C6F12O3S/c7-1(8)2(9)21-5(14,15)3(10,11)4(12,13)6(16,17)22(18,19)20	organic	-	448-130-0	REACH	ProSP		Tonnage Data Confidential	N	https://echa.europa.eu/registration-dossier/-/registered-dossier/9698	https://echa.europa.eu/substance-information/-/substanceinfo/100.104.146		1	0	0	1	Potential P/vP++	short-chain PFAS, est. t1/2 = 772d, weight-of-evidence (this study) based on all used QSARs and no biodeg. observed in majority of biodegradation screen tests for substance/main transformation products, e.g. -					short-chain PFAS	-	-	-	-	-	-	-	-	-	-	-	-	360.072	2.14347	771.804	-	Pscreen	P	P	Potential P/vP++	M
(p)700-488-1	Not P, Not M	Not P, Not M	(4Z)-hept-4-en-2-yl salicylate	AWFJMMINHWORIB-SNAWJCMRSA-N	Oc1ccccc1C(=O)OC(C)C/C=C/CC	InChI=1S/C14H18O3/c1-3-4-5-8-11(2)17-14(16)12-9-6-7-10-13(12)15/h4-7,9-11,15H,3,8H2,1-2H3/b5-4+	organic	873888-84-7	700-488-1	REACH	ProSP		0 - 10 tonnes per annum	N	https://echa.europa.eu/registration-dossier/-/registered-dossier/1703	https://echa.europa.eu/substance-information/-/substanceinfo/100.149.350		1	0	0	1	Not P	Not P (readily biodeg): OECD Guideline 301 F (Ready Biodegradability: Manometric Respirometry Test);OECD Guideline 301 F (Ready Biodegradability: Manometric Respirometry Test)						-	-	-	Not P (readily biodeg)	OECD Guideline 301 F (Ready Biodegradability: Manometric Respirometry Test);OECD Guideline 301 F (Ready Biodegradability: Manometric Respirometry Test)	0	0	2	0	0	0	0	7.72175	1.91056	14.7529	-	-	not P	P	Not P	Not M
(p)204-341-8	Potential PMT/vPvM	Potential PMT/vPvM	Isoquinoline	AWJUIBRHMBBTKR-UHFFFAOYSA-N	c1ccc2cnccc2c1	InChI=1S/C9H7N/c1-2-4-9-7-10-6-5-8(9)3-1/h1-7H	organic	119-65-3	204-341-8	REACH	Arp et al. (2017)		Intermediate Use Only;Intermediate Use Only	N	https://echa.europa.eu/registration-dossier/-/registered-dossier/1356;https://echa.europa.eu/registration-dossier/-/registered-dossier/5236	https://echa.europa.eu/substance-information/-/substanceinfo/100.003.947		1	0	0	1	Potential P/vP	est. t1/2 = 29d, and consistency across all tested QSARs						-	-	-	-	-	-	-	-	-	-	-	-	18.8997	1.54892	29.2742	13.5778	-	P	P	Potential P/vP	vM
(p)225-260-4	Not enough data	Not enough data	Furo[3,4-b]pyrazine-5,7-dione	AWJWCTOOIBYHON-UHFFFAOYSA-N	O=C1OC(=O)c2nccnc12	InChI=1S/C6H2N2O3/c9-5-3-4(6(10)11-5)8-2-1-7-3/h1-2H	organic	4744-50-7	225-260-4	REACH	QSARtoolbox		Intermediate Use Only	N	https://echa.europa.eu/registration-dossier/-/registered-dossier/19939	https://echa.europa.eu/substance-information/-/substanceinfo/100.022.964		1	0	0	1	no conclusion/data	only limited QSAR data, est. t1/2 = 36d						-	-	-	-	-	-	-	-	-	-	-	-	21.4913	1.67132	35.9187	3.67328	-	P	-	no conclusion/data	vM
(p)202-476-7;(t2)202-851-5;(t2)618-465-9;(t2-2)202-849-4;(t2-2)271-138-9;(t2-2)271-635-0;(t2-2)700-371-5;(t2-2)905-562-9;(t2-2)905-588-0	Not P	Not P	(epoxyethyl)benzene	AWMVMTVKBNGEAK-UHFFFAOYSA-N	C1OC1c1ccccc1	InChI=1S/C8H8O/c1-2-4-7(5-3-1)8-6-9-8/h1-5,8H,6H2	organic	96-09-3	202-476-7	REACH	Arp et al. (2017)		100 - 1000 tonnes per annum;Intermediate Use Only	Y	https://echa.europa.eu/registration-dossier/-/registered-dossier/14585;https://echa.europa.eu/registration-dossier/-/registered-dossier/20603	https://echa.europa.eu/substance-information/-/substanceinfo/100.002.252	;r0225;r0225;r0225;r0225;r0225;r0225;r0225;r0225	1	0	8	9	Not P	Not P (readily biodeg): ISO DIS 9439 (Ultimate Aerobic Biodegradability - Method by Analysis of Released Carbon Dioxide);ISO DIS 9439 (Ultimate Aerobic Biodegradability - Method by Analysis of Released Carbon Dioxide);OECD Guideline 301 B (Ready Biodegradability: CO2 Evolution Test);OECD Guideline 301 B (Ready Biodegradability: CO2 Evolution Test)						-	-	-	Not P (readily biodeg)	ISO DIS 9439 (Ultimate Aerobic Biodegradability - Method by Analysis of Released Carbon Dioxide);ISO DIS 9439 (Ultimate Aerobic Biodegradability - Method by Analysis of Released Carbon Dioxide);OECD Guideline 301 B (Ready Biodegradability: CO2 Evolution Test);OECD Guideline 301 B (Ready Biodegradability: CO2 Evolution Test)	0	0	4	0	0	0	0	21.013	1.86352	39.1582	5.3896	-	P	P	Not P	vM
(p)807-674-2	Not P, Not M	Not P, Not M	Isooctadecanoic acid, 1,1'-(2,2-dimethyl-1,3-propanediyl) ester	AWNFRSYMBMFGLK-UHFFFAOYSA-N	CC(C)CCCCCCCCCCCCCCC(=O)OCC(C)(C)COC(=O)CCCCCCCCCCCCCCC(C)C	InChI=1S/C41H80O4/c1-37(2)31-27-23-19-15-11-7-9-13-17-21-25-29-33-39(42)44-35-41(5,6)36-45-40(43)34-30-26-22-18-14-10-8-12-16-20-24-28-32-38(3)4/h37-38H,7-36H2,1-6H3	organic	109884-54-0	807-674-2	REACH	Chemaxon		10 - 100 tonnes per annum	Y	https://echa.europa.eu/registration-dossier/-/registered-dossier/17513	https://echa.europa.eu/substance-information/-/substanceinfo/100.235.431		1	0	0	1	Not P	Not P (readily biodeg): EU Method C.4-D (Determination of the "Ready" Biodegradability - Manometric Respirometry Test);OECD Guideline 301 B (Ready Biodegradability: CO2 Evolution Test);EU Method C.4-D (Determination of the "Ready" Biodegradability - Manometric Respirometry Test);OECD Guideline 301 B (Ready Biodegradability: CO2 Evolution Test)						-	-	-	Not P (readily biodeg)	EU Method C.4-D (Determination of the "Ready" Biodegradability - Manometric Respirometry Test);OECD Guideline 301 B (Ready Biodegradability: CO2 Evolution Test);EU Method C.4-D (Determination of the "Ready" Biodegradability - Manometric Respirometry Test);OECD Guideline 301 B (Ready Biodegradability: CO2 Evolution Test)	0	0	2	0	0	0	0	29.8154	5.62465	167.701	-	-	not P	-	Not P	Not M
(p)800-940-9	Not P, Not M	Not P	(1R,5S)-2-(6,6-dimethylbicyclo[3.1.1]hept-2-en-2-yl) ethyl acetate	AWNOGHRWORTNEI-RYUDHWBXSA-N	CC(=O)OCCC1=CC[C@H]2C[C@@H]1C2(C)C	InChI=1S/C13H20O2/c1-9(14)15-7-6-10-4-5-11-8-12(10)13(11,2)3/h4,11-12H,5-8H2,1-3H3/t11-,12-/m0/s1	organic	35836-72-7	800-940-9	REACH	Chemaxon		100 - 1000 tonnes per annum	Y	https://echa.europa.eu/registration-dossier/-/registered-dossier/5563	https://echa.europa.eu/substance-information/-/substanceinfo/100.227.484		1	0	0	1	Not P	Not P (readily biodeg): OECD Guideline 301 F (Ready Biodegradability: Manometric Respirometry Test);OECD Guideline 301 F (Ready Biodegradability: Manometric Respirometry Test)						-	-	-	Not P (readily biodeg)	OECD Guideline 301 F (Ready Biodegradability: Manometric Respirometry Test);OECD Guideline 301 F (Ready Biodegradability: Manometric Respirometry Test)	0	0	2	0	0	0	0	17.2301	1.54421	26.6068	3.55643	-	not P	NA	Not P	Not M
(p)413-480-5	Not enough data	Not enough data	5-bromo-8-naphtholactam	AWNRAAVXFSTMQS-UHFFFAOYSA-N	Brc1c2cccc3c(=O)[nH]c(cc1)c23	InChI=1S/C11H6BrNO/c12-8-4-5-9-10-6(8)2-1-3-7(10)11(14)13-9/h1-5H,(H,13,14)	organic	24856-00-6	413-480-5	REACH	Chemaxon		Tonnage Data Confidential	N	https://echa.europa.eu/registration-dossier/-/registered-dossier/4518	https://echa.europa.eu/substance-information/-/substanceinfo/100.101.272		1	0	0	1	no conclusion/data	no data						-	-	-	-	-	-	-	-	-	-	-	-	-	-	-	-	-	-	-	no conclusion/data	Pot. M/vM
(p)243-843-1	Not enough data	Not enough data	2,3,5-trimethylanisole	AWONIZVBKXHWJP-UHFFFAOYSA-N	COc1cc(C)cc(C)c1C	InChI=1S/C10H14O/c1-7-5-8(2)9(3)10(6-7)11-4/h5-6H,1-4H3	organic	20469-61-8	243-843-1	REACH	QSARtoolbox		Intermediate Use Only	N	https://echa.europa.eu/registration-dossier/-/registered-dossier/17973	https://echa.europa.eu/substance-information/-/substanceinfo/100.039.842		1	0	0	1	no conclusion/data	only limited QSAR data, est. t1/2 = 29d						-	-	-	-	-	-	-	-	-	-	-	-	16.9334	1.69429	28.6901	5.17156	-	not P	-	no conclusion/data	Pot. M/vM
(p)415-380-7	Not P, Not M	Not P, Not M	2-hexyldecyl p-hydroxybenzoate	AWTUIOQHXHBRDW-UHFFFAOYSA-N	C(=O)(c1ccc(O)cc1)OCC(CCCCCCCC)CCCCCC	InChI=1S/C23H38O3/c1-3-5-7-9-10-12-14-20(13-11-8-6-4-2)19-26-23(25)21-15-17-22(24)18-16-21/h15-18,20,24H,3-14,19H2,1-2H3	organic	148348-12-3	415-380-7	REACH	ProSP		Tonnage Data Confidential	N	https://echa.europa.eu/registration-dossier/-/registered-dossier/13039	https://echa.europa.eu/substance-information/-/substanceinfo/100.101.437		1	0	0	1	Not P	est. t1/2 = 10d, and consistency across all tested QSARs						-	-	-	-	-	-	-	-	-	-	-	-	5.88676	1.63063	9.59915	-	-	not P	Not P	Not P	Not M
(p)700-420-0	Not enough data	Not enough data	3-Methyl-cyclohexanecarboxylic acid methyl ester	AWZWUAFNPBYDLB-UHFFFAOYSA-N	CC1CCCC(C1)C(=O)OC	InChI=1S/C9H16O2/c1-7-4-3-5-8(6-7)9(10)11-2/h7-8H,3-6H2,1-2H3	organic	7605-52-9	700-420-0	REACH	ProSP		0 - 10 tonnes per annum	N	https://echa.europa.eu/registration-dossier/-/registered-dossier/1255	https://echa.europa.eu/substance-information/-/substanceinfo/100.148.975		1	0	0	1	no conclusion/data	only limited QSAR data, est. t1/2 = 12d						-	-	-	-	-	-	-	-	-	-	-	-	9.74111	1.27068	12.3779	-	-	not P	P	no conclusion/data	Not M
(p)259-023-1	Potential PMT/vPvM	Potential PMT/vPvM	2',5-dichloro-2-(3-hydroxymethyl-5-methyl-4H-1,2,4-triazol-4-yl)benzophenone	AXAAMTSBUQOVSO-UHFFFAOYSA-N	Cc1nnc(CO)n1c1ccc(Cl)cc1C(=O)c1ccccc1Cl	InChI=1S/C17H13Cl2N3O2/c1-10-20-21-16(9-23)22(10)15-7-6-11(18)8-13(15)17(24)12-4-2-3-5-14(12)19/h2-8,23H,9H2,1H3	organic	54196-62-2	259-023-1	REACH	QSARtoolbox		Intermediate Use Only	N	https://echa.europa.eu/registration-dossier/-/registered-dossier/26393	https://echa.europa.eu/substance-information/-/substanceinfo/100.053.640		1	0	0	1	Potential P/vP	est. t1/2 = 132d, and BIOWIN screen tool as recommended in the PBT guideline						-	-	-	-	-	-	-	-	-	-	-	-	86.9605	1.51864	132.061	3.34871	Pscreen	P	-	Potential P/vP	vM
(p)827-072-3	Not enough data	Not enough data	2-ethoxy-2-oxoethyl ethyl malonate	AXFGWDDDEXHZPM-UHFFFAOYSA-N	CCOC(=O)COC(=O)CC(=O)OCC	InChI=1S/C9H14O6/c1-3-13-7(10)5-8(11)15-6-9(12)14-4-2/h3-6H2,1-2H3	organic	100074-94-0	827-072-3	REACH	Chemaxon		0 - 10 tonnes per annum	N	https://echa.europa.eu/registration-dossier/-/registered-dossier/28000	https://echa.europa.eu/substance-information/-/substanceinfo/100.262.465		1	0	0	1	no conclusion/data	only limited QSAR data, est. t1/2 = 7d						-	-	-	-	-	-	-	-	-	-	-	-	3.34303	1.98689	6.64222	-	-	not P	-	no conclusion/data	vM
(p)418-550-9	Not M	Not M	Hexadecyl 4-chloro-3-[2-(5,5-dimethyl-2,4-dioxo-1,3-oxazolidin-3-yl)-4,4-dimethyl-3-oxopentamido]benzoate	AXHHFGVVBVHHPY-UHFFFAOYSA-N	C(C)(C)(C)C(=O)C(C(=O)Nc1c(Cl)ccc(C(=O)OCCCCCCCCCCCCCCCC)c1)N1C(=O)C(C)(C)OC1=O	InChI=1S/C35H53ClN2O7/c1-7-8-9-10-11-12-13-14-15-16-17-18-19-20-23-44-31(41)25-21-22-26(36)27(24-25)37-30(40)28(29(39)34(2,3)4)38-32(42)35(5,6)45-33(38)43/h21-22,24,28H,7-20,23H2,1-6H3,(H,37,40)	organic	168689-49-4	418-550-9	REACH	ProSP		1+ tonnes per annum;Tonnage Data Confidential	N	https://echa.europa.eu/registration-dossier/-/registered-dossier/19080;https://echa.europa.eu/registration-dossier/-/registered-dossier/12951	https://echa.europa.eu/substance-information/-/substanceinfo/100.101.736		1	0	0	1	Potential P/vP	est. t1/2 = 260d, and BIOWIN screen tool as recommended in the PBT guideline						-	-	-	-	-	-	-	-	-	-	-	-	105.149	2.47332	260.067	15.3832	Pscreen	P	P	Potential P/vP	Not M
(p)203-751-4	Not P, Not M	Not P, Not M	Isopropyl myristate	AXISYYRBXTVTFY-UHFFFAOYSA-N	CCCCCCCCCCCCCC(=O)OC(C)C	InChI=1S/C17H34O2/c1-4-5-6-7-8-9-10-11-12-13-14-15-17(18)19-16(2)3/h16H,4-15H2,1-3H3	organic	110-27-0	203-751-4	REACH	Arp et al. (2017)		1000 - 10000 tonnes per annum;Intermediate Use Only	Y	https://echa.europa.eu/registration-dossier/-/registered-dossier/16077;https://echa.europa.eu/registration-dossier/-/registered-dossier/21130	https://echa.europa.eu/substance-information/-/substanceinfo/100.003.412		1	0	0	1	Not P	Not P (readily biodeg): EU Method C.4-C (Determination of the "Ready" Biodegradability - Carbon Dioxide Evolution Test);OECD Guideline 301 B (Ready Biodegradability: CO2 Evolution Test);EU Method C.4-C (Determination of the "Ready" Biodegradability - Carbon Dioxide Evolution Test);OECD Guideline 301 B (Ready Biodegradability: CO2 Evolution Test);OECD Guideline 301 B (Ready Biodegradability: CO2 E…						-	-	-	Not P (readily biodeg)	EU Method C.4-C (Determination of the "Ready" Biodegradability - Carbon Dioxide Evolution Test);OECD Guideline 301 B (Ready Biodegradability: CO2 Evolution Test);EU Method C.4-C (Determination of the "Ready" Biodegradability - Carbon Dioxide Evolution Test);OECD Guideline 301 B (Ready Biodegradability: CO2 Evolution Test);OECD Guideline 301 B (Ready Biodegradability: CO2 Evolution Test);OECD Guid…	0	0	4	0	2	0	0	7.43515	1.44025	10.7085	5.69054	-	not P	Not P	Not P	Not M
(p)620-313-1	Potential PMT/vPvM	Potential PMT/vPvM	N-{3',4'-dichloro-5-fluoro-[1,1'-biphenyl]-2-yl}acetamide	AXJVTIXMCNXNFH-UHFFFAOYSA-N	Clc1ccc(cc1Cl)c1cc(F)ccc1NC(=O)C	InChI=1S/C14H10Cl2FNO/c1-8(19)18-14-5-3-10(17)7-11(14)9-2-4-12(15)13(16)6-9/h2-7H,1H3,(H,18,19)	organic	877179-03-8	620-313-1	REACH	ProSP		Intermediate Use Only	N	https://echa.europa.eu/registration-dossier/-/registered-dossier/29709	https://echa.europa.eu/substance-information/-/substanceinfo/100.149.061		1	0	0	1	Potential P/vP	IFS QSAR results in P, no biodeg. observed in other QSARs or majority of biodegredation screen tests, e.g. EU Method C.4-D (Determination of the "Ready" Biodegradability - Manometric Respirometry Test)						-	-	-	Potential P/vP	EU Method C.4-D (Determination of the "Ready" Biodegradability - Manometric Respirometry Test)	1	0	0	0	0	0	0	148.583	-	P	3.53566	-	-	P	Potential P/vP	M
(p)249-740-8	Not enough data	Not enough data	5-methyl-1H-imidazole-4-methanol	AXJZCJSXNZZMDU-UHFFFAOYSA-N	Cc1[nH]cnc1CO	InChI=1S/C5H8N2O/c1-4-5(2-8)7-3-6-4/h3,8H,2H2,1H3,(H,6,7)	organic	29636-87-1	249-740-8	REACH	QSARtoolbox		Intermediate Use Only	N	https://echa.europa.eu/registration-dossier/-/registered-dossier/19005	https://echa.europa.eu/substance-information/-/substanceinfo/100.045.204		1	0	0	1	no conclusion/data	only limited QSAR data, est. t1/2 = 15d						-	-	-	-	-	-	-	-	-	-	-	-	11.6696	1.32462	15.4578	3.54481	-	not P	-	no conclusion/data	vM
(p)606-172-9	Potential PMT/vPvM	Potential PMT/vPvM	(1,4'-Bipiperidine)-4'-carboxamide, 1'-(3-(p-fluorobenzoyl)propyl)-	AXKPFOAXAHJUAG-UHFFFAOYSA-N	NC(=O)C1(CCN(CCCC(=O)c2ccc(F)cc2)CC1)N1CCCCC1	InChI=1S/C21H30FN3O2/c22-18-8-6-17(7-9-18)19(26)5-4-12-24-15-10-21(11-16-24,20(23)27)25-13-2-1-3-14-25/h6-9H,1-5,10-16H2,(H2,23,27)	organic	1893-33-0	606-172-9	REACH	QSARtoolbox		Intermediate Use Only	N	https://echa.europa.eu/registration-dossier/-/registered-dossier/18516	https://echa.europa.eu/substance-information/-/substanceinfo/100.119.828		1	0	0	1	Potential P/vP	est. t1/2 = 1 434d, and BIOWIN screen tool as recommended in the PBT guideline						-	-	-	-	-	-	-	-	-	-	-	-	356.578	4.0209	1433.77	3.55485	Pscreen	P	-	Potential P/vP	vM
(p)214-269-9	Not P	Not P	Allyl acetoacetate	AXLMPTNTPOWPLT-UHFFFAOYSA-N	CC(=O)CC(=O)OCC=C	InChI=1S/C7H10O3/c1-3-4-10-7(9)5-6(2)8/h3H,1,4-5H2,2H3	organic	1118-84-9	214-269-9	REACH	Arp et al. (2017)		0 - 10 tonnes per annum	N	https://echa.europa.eu/registration-dossier/-/registered-dossier/12439	https://echa.europa.eu/substance-information/-/substanceinfo/100.012.973		1	0	0	1	Not P	est. t1/2 = 13d, and consistency across all tested QSARs						-	-	-	-	-	-	-	-	-	-	-	-	7.9614	1.62664	12.9503	4.63773	-	not P	Not P	Not P	vM
(p)220-248-5;(p)246-910-3;(s1)614-144-2;(s2)248-145-0	Not M	Potential PMT/vPvM	Toluene-2,3-diamine	AXNUJYHFQHQZBE-UHFFFAOYSA-N	Cc1cccc(N)c1N	InChI=1S/C7H10N2/c1-5-3-2-4-6(8)7(5)9/h2-4H,8-9H2,1H3	organic	2687-25-4	220-248-5	REACH	QSARtoolbox		Intermediate Use Only	N	https://echa.europa.eu/registration-dossier/-/registered-dossier/24442	https://echa.europa.eu/substance-information/-/substanceinfo/100.018.407		2	2	0	4	Potential P/vP	est. t1/2 = 102d, and consistency across all tested QSARs						-	-	-	-	-	-	-	-	-	-	-	-	52.8085	1.85283	97.8454	3.99676	more deg info needed	P	-	no conclusion/data	Not M
(p)232-462-6	Not P	Not P	Saponins	AXNVHPCVMSNXNP-UHFFFAOYSA-N	CC=C(C)C(=O)OC1C(OC(=O)C)C2(CO)C(O)CC3(C)C(=CCC4C5(C)CCC(OC6OC(C(OC7OC(CO)C(O)C(O)C7O)C(O)C6OC6OC(CO)C(O)C(O)C6O)C(=O)O)C(C)(CO)C5CCC34C)C2CC1(C)C	InChI=1S/C55H86O24/c1-10-23(2)46(71)79-43-44(72-24(3)60)55(22-59)26(17-50(43,4)5)25-11-12-30-51(6)15-14-32(52(7,21-58)29(51)13-16-53(30,8)54(25,9)18-31(55)61)75-49-41(77-48-38(67)36(65)34(63)28(20-57)74-48)39(68)40(42(78-49)45(69)70)76-47-37(66)35(64)33(62)27(19-56)73-47/h10-11,26-44,47-49,56-59,61-68H,12-22H2,1-9H3,(H,69,70)	organic	8047-15-2	232-462-6	REACH	Chemaxon	mixture	10 - 100 tonnes per annum	Y	https://echa.europa.eu/registration-dossier/-/registered-dossier/11276	https://echa.europa.eu/substance-information/-/substanceinfo/100.029.506		1	0	0	1	Not P	Not P (readily biodeg): OECD Guideline 301 E (Ready biodegradability: Modified OECD Screening Test);OECD Guideline 301 E (Ready biodegradability: Modified OECD Screening Test)						-	-	-	Not P (readily biodeg)	OECD Guideline 301 E (Ready biodegradability: Modified OECD Screening Test);OECD Guideline 301 E (Ready biodegradability: Modified OECD Screening Test)	0	0	2	0	0	0	0	40.9637	20.533	841.109	-	Pscreen	not P	-	Not P	vM
(p)812-543-8	Not M	Potential PMT/vPvM	methyl N-[(2S)-1-[2-[(2S,3S)-2-hydroxy-3-[[(2S)-2-(methoxycarbonylamino)-3,3-dimethylbutanoyl]amino]-4-phenylbutyl]-2-[(4-pyridin-2-ylphenyl)methyl]hydrazinyl]-3,3-dimethyl-1-oxobutan-2-yl]carbamate	AXRYRYVKAWYZBR-GASGPIRDSA-N	COC(=O)N[C@H](C(=O)N[C@@H](Cc1ccccc1)[C@@H](O)CN(Cc1ccc(cc1)c1ccccn1)NC(=O)[C@@H](NC(=O)OC)C(C)(C)C)C(C)(C)C	InChI=1S/C38H52N6O7/c1-37(2,3)31(41-35(48)50-7)33(46)40-29(22-25-14-10-9-11-15-25)30(45)24-44(43-34(47)32(38(4,5)6)42-36(49)51-8)23-26-17-19-27(20-18-26)28-16-12-13-21-39-28/h9-21,29-32,45H,22-24H2,1-8H3,(H,40,46)(H,41,48)(H,42,49)(H,43,47)/t29-,30-,31+,32+/m0/s1	organic	198904-31-3	812-543-8	REACH	Chemaxon		Intermediate Use Only	N	https://echa.europa.eu/registration-dossier/-/registered-dossier/17890	https://echa.europa.eu/substance-information/-/substanceinfo/100.243.594		1	0	0	1	Potential P/vP	BIOWIN screen tool as recommended in the PBT guideline						-	-	-	-	-	-	-	-	-	-	-	-	-	-	-	4.23654	Pscreen	P	-	Potential P/vP	Not M
(p)941-175-1	Not M	Not M	methyl [(2S)-1-{[4-(3-{5-chloro-3-[(diphenylmethylene)amino]-2-fluorophenyl}-1-isopropyl-1H-pyrazol-4-yl)pyrimidin-2-yl]amino}propan-2-yl]carbamate	AXSRXWIQFAUEHQ-QFIPXVFZSA-N	COC(=O)N[C@@H](C)CNc1nc(ccn1)c1cn(nc1c1c(F)c(cc(Cl)c1)N=C(c1ccccc1)c1ccccc1)C(C)C	InChI=1S/C34H33ClFN7O2/c1-21(2)43-20-27(28-15-16-37-33(41-28)38-19-22(3)39-34(44)45-4)32(42-43)26-17-25(35)18-29(30(26)36)40-31(23-11-7-5-8-12-23)24-13-9-6-10-14-24/h5-18,20-22H,19H2,1-4H3,(H,39,44)(H,37,38,41)/t22-/m0/s1	organic	-	941-175-1	REACH	Chemaxon		Intermediate Use Only	N	https://echa.europa.eu/registration-dossier/-/registered-dossier/16599	https://echa.europa.eu/substance-information/-/substanceinfo/100.234.256		1	0	0	1	Potential P/vP	est. t1/2 = 2 631d, and BIOWIN screen tool as recommended in the PBT guideline						-	-	-	-	-	-	-	-	-	-	-	-	826.89	3.18184	2631.03	-	Pscreen	P	-	Potential P/vP	Not M
(p)242-217-5	Not P	Not P	N-ethylmethacrylamine	AXTLFVLHXSDZOW-UHFFFAOYSA-N	CCNCC(=C)C	InChI=1S/C6H13N/c1-4-7-5-6(2)3/h7H,2,4-5H2,1,3H3	organic	18328-90-0	242-217-5	REACH	QSARtoolbox		Intermediate Use Only	N	https://echa.europa.eu/registration-dossier/-/registered-dossier/11358	https://echa.europa.eu/substance-information/-/substanceinfo/100.038.364		1	0	0	1	Not P	est. t1/2 = 15d, and consistency across all tested QSARs						-	-	-	-	-	-	-	-	-	-	-	-	12.0815	1.22054	14.746	5.76831	-	not P	Not P	Not P	vM
(p)809-900-5	Not enough data	Not enough data	3-(methylsulfonyl)propyl 4-methylbenzenesulfonate	AXUFUWARAAYMCG-UHFFFAOYSA-N	Cc1ccc(cc1)S(=O)(=O)OCCCS(=O)(=O)C	InChI=1S/C11H16O5S2/c1-10-4-6-11(7-5-10)18(14,15)16-8-3-9-17(2,12)13/h4-7H,3,8-9H2,1-2H3	organic	263400-88-0	809-900-5	REACH	Chemaxon		Intermediate Use Only	N	https://echa.europa.eu/registration-dossier/-/registered-dossier/26683	https://echa.europa.eu/substance-information/-/substanceinfo/100.237.759		1	0	0	1	no conclusion/data	only limited QSAR data, est. t1/2 = 94d						-	-	-	-	-	-	-	-	-	-	-	-	45.433	2.07418	94.2363	4.90436	more deg info needed	P	-	no conclusion/data	vM
(p)265-188-0	Not M	Not M	Residues (petroleum), hydrodesulfurized vacuum	AXVQFIHCQDGQTO-UHFFFAOYSA-N	CCCC(CCCC)CCCCCC(CCCCC)CCCCC(CCCCC)CCCCC	InChI=1S/C34H70/c1-6-11-16-25-33(26-17-12-7-2)30-21-22-31-34(27-18-13-8-3)29-20-15-19-28-32(23-10-5)24-14-9-4/h32-34H,6-31H2,1-5H3	organic	64742-85-4	265-188-0	REACH	ProSP	petro residues	0 - 10 tonnes per annum	N	https://echa.europa.eu/registration-dossier/-/registered-dossier/11554	https://echa.europa.eu/substance-information/-/substanceinfo/100.059.244		1	0	0	1	Potential P/vP	est. t1/2 = 21d, and consistency across all tested QSARs						-	-	-	-	-	-	-	-	-	-	-	-	7.10179	3.00411	21.3346	-	-	P	P	Potential P/vP	Not M
(p)606-014-9	Not P	Not P	(E)-3,5-dimethylhex-3-en-2-one	AXZFDNRZRXXTJP-FNORWQNLSA-N	CC(C)/C=C(\C)/C(=O)C	InChI=1S/C8H14O/c1-6(2)5-7(3)8(4)9/h5-6H,1-4H3/b7-5+	organic	18402-86-3	606-014-9	REACH	Chemaxon		Intermediate Use Only	N	https://echa.europa.eu/registration-dossier/-/registered-dossier/19688	https://echa.europa.eu/substance-information/-/substanceinfo/100.107.734		1	0	0	1	Not P	Not P (readily biodeg): EPA OPPTS 835.3110 (Ready Biodegradability);EPA OPPTS 835.3110 (Ready Biodegradability);EU Method C.4-D (Determination of the "Ready" Biodegradability - Manometric Respirometry Test);EU Method C.4-D (Determination of the "Ready" Biodegradability - Manometric Respirometry Test);OECD Guideline 301 F (Ready Biodegradability: Manometric Respirometry Test)						-	-	-	Not P (readily biodeg)	EPA OPPTS 835.3110 (Ready Biodegradability);EPA OPPTS 835.3110 (Ready Biodegradability);EU Method C.4-D (Determination of the "Ready" Biodegradability - Manometric Respirometry Test);EU Method C.4-D (Determination of the "Ready" Biodegradability - Manometric Respirometry Test);OECD Guideline 301 F (Ready Biodegradability: Manometric Respirometry Test)	0	0	6	0	0	0	0	17.094	1.28247	21.9226	-	-	not P	-	Not P	M
(p)600-720-0	Not enough data	Not enough data	4-benzyl-6-hydroxy-1-(2-phenylethyl)piperazin-2-one	AYADAOQOGRZWML-UHFFFAOYSA-N	OC1CN(CC(=O)N1CCc1ccccc1)Cc1ccccc1	InChI=1S/C19H22N2O2/c22-18-14-20(13-17-9-5-2-6-10-17)15-19(23)21(18)12-11-16-7-3-1-4-8-16/h1-10,18,22H,11-15H2	organic	106148-28-1	600-720-0	REACH	QSARtoolbox		Intermediate Use Only	N	https://echa.europa.eu/registration-dossier/-/registered-dossier/20379	https://echa.europa.eu/substance-information/-/substanceinfo/100.108.200		1	0	0	1	no conclusion/data	only limited QSAR data, est. t1/2 = 92d						-	-	-	-	-	-	-	-	-	-	-	-	31.6359	2.90815	92.0018	-	-	P	-	no conclusion/data	Pot. M/vM
(p)451-540-2	Not enough data	Not enough data	methyl 5-[bis(2-methoxy-2-oxoethyl)amino]-4-cyano-3-(2-methoxy-2-oxoethyl)thiophene-2-carboxylate	AYCCQDIBOMUCEW-UHFFFAOYSA-N	O=C(OC)CN(CC(=O)OC)c1sc(c(CC(=O)OC)c1C#N)C(=O)OC	InChI=1S/C16H18N2O8S/c1-23-11(19)5-9-10(6-17)15(27-14(9)16(22)26-4)18(7-12(20)24-2)8-13(21)25-3/h5,7-8H2,1-4H3	organic	-	451-540-2	REACH	ProSP		Intermediate Use Only;Tonnage Data Confidential	N	https://echa.europa.eu/registration-dossier/-/registered-dossier/1349;https://echa.europa.eu/registration-dossier/-/registered-dossier/9079	https://echa.europa.eu/substance-information/-/substanceinfo/100.104.296		1	0	0	1	no conclusion/data	only limited QSAR data, est. t1/2 = 25d						-	-	-	-	-	-	-	-	-	-	-	-	7.27223	3.43635	24.9899	-	-	not P	P	no conclusion/data	M
(p)453-070-3	Not enough data	Not enough data	trans-4-pentyl-trans-4'-trifluoromethyl-(1,1'-bicyclohexyl)	AYCJFSQDEKCIDW-UHFFFAOYSA-N	CCCCCC1CCC(CC1)C1CCC(CC1)C(F)(F)F	InChI=1S/C18H31F3/c1-2-3-4-5-14-6-8-15(9-7-14)16-10-12-17(13-11-16)18(19,20)21/h14-17H,2-13H2,1H3	organic	-	453-070-3	REACH	Chemaxon		Tonnage Data Confidential	N	https://echa.europa.eu/registration-dossier/-/registered-dossier/4634	https://echa.europa.eu/substance-information/-/substanceinfo/100.104.354		1	0	0	1	no conclusion/data	only limited QSAR data, est. t1/2 = 86d						-	-	-	-	-	-	-	-	-	-	-	-	56.3085	1.52106	85.6486	-	more deg info needed	not P	-	no conclusion/data	Not M
(p)205-230-7	Potential PMT/vPvM	Potential PMT/vPvM	2-[3-[(4-amino-2-methylpyrimidin-5-yl)methyl]-4-methyl-1,3-thiazoniol-5-yl]ethyl dihydrogen diphosphate	AYEKOFBPNLCAJY-UHFFFAOYSA-N	Cc1c(CCOP(=O)(O)OP(=O)(O)[O-])sc[n+]1Cc1cnc(C)nc1N	InChI=1S/C12H18N4O7P2S/c1-8-11(3-4-22-25(20,21)23-24(17,18)19)26-7-16(8)6-10-5-14-9(2)15-12(10)13/h5,7H,3-4,6H2,1-2H3,(H4-,13,14,15,17,18,19,20,21)	organic	136-09-4	205-230-7	REACH	Chemaxon		0 - 10 tonnes per annum	N	https://echa.europa.eu/registration-dossier/-/registered-dossier/24087	https://echa.europa.eu/substance-information/-/substanceinfo/100.004.755		1	0	0	1	Potential P/vP	est. t1/2 = 324d, and BIOWIN screen tool as recommended in the PBT guideline						-	-	-	-	-	-	-	-	-	-	-	-	136.427	2.37151	323.538	-	Pscreen	P	-	Potential P/vP	vM
(p)923-725-2	Not enough data	Not enough data	(2S)-2-amino-3-hydroxybutanoic acid	AYFVYJQAPQTCCC-NFJMKROFSA-N	CC(O)[C@H](N)C(=O)O	InChI=1S/C4H9NO3/c1-2(6)3(5)4(7)8/h2-3,6H,5H2,1H3,(H,7,8)/t2?,3-/m0/s1	organic	-	923-725-2	REACH	Chemaxon		1000 - 10000 tonnes per annum	Y	https://echa.europa.eu/registration-dossier/-/registered-dossier/1724	https://echa.europa.eu/substance-information/-/substanceinfo/100.118.656		1	0	0	1	no conclusion/data	only limited QSAR data, est. t1/2 = 8d						-	-	-	-	-	-	-	-	-	-	-	-	4.3135	1.87677	8.09546	-	-	not P	NA	no conclusion/data	vM
(p)200-774-1	Not enough data	Not enough data	L-threonine	AYFVYJQAPQTCCC-UHFFFAOYSA-N	CC(O)C(N)C(=O)O	InChI=1S/C4H9NO3/c1-2(6)3(5)4(7)8/h2-3,6H,5H2,1H3,(H,7,8)	organic	72-19-5	200-774-1	REACH	QSARtoolbox		100 - 1000 tonnes per annum	Y	https://echa.europa.eu/registration-dossier/-/registered-dossier/16986	https://echa.europa.eu/substance-information/-/substanceinfo/100.000.704		1	0	0	1	no conclusion/data	only limited QSAR data, est. t1/2 = 10d						-	-	-	-	-	-	-	-	-	-	-	-	4.69725	2.12353	9.97478	-	-	not P	-	no conclusion/data	vM
(p)613-971-6	Not enough data	Not enough data	N-[3-(dimethylamino)propyl]undec-10-enamide	AYGYDSKVANLUER-UHFFFAOYSA-N	CN(C)CCCNC(=O)CCCCCCCCC=C	InChI=1S/C16H32N2O/c1-4-5-6-7-8-9-10-11-13-16(19)17-14-12-15-18(2)3/h4H,1,5-15H2,2-3H3,(H,17,19)	organic	66654-01-1	613-971-6	REACH	QSARtoolbox		Intermediate Use Only	N	https://echa.europa.eu/registration-dossier/-/registered-dossier/16341	https://echa.europa.eu/substance-information/-/substanceinfo/100.124.815		1	0	0	1	no conclusion/data	only limited QSAR data, est. t1/2 = 51d						-	-	-	-	-	-	-	-	-	-	-	-	31.6257	1.59685	50.5016	5.70241	more deg info needed	P	-	no conclusion/data	M
(p)214-406-2	Not P	Not P	2,6,6-trimethylcyclohex-2-ene-1,4-dione	AYJXHIDNNLJQDT-UHFFFAOYSA-N	CC1=CC(=O)CC(C1=O)(C)C	InChI=1S/C9H12O2/c1-6-4-7(10)5-9(2,3)8(6)11/h4H,5H2,1-3H3	organic	1125-21-9	214-406-2	REACH	Arp et al. (2017)		Intermediate Use Only;Intermediate Use Only	N	https://echa.europa.eu/registration-dossier/-/registered-dossier/16629;https://echa.europa.eu/registration-dossier/-/registered-dossier/6062	https://echa.europa.eu/substance-information/-/substanceinfo/100.013.097		1	0	0	1	Not P	Not P (readily biodeg): OECD Guideline 301 A (Ready Biodegradability: DOC Die Away Test);OECD Guideline 301 A (Ready Biodegradability: DOC Die Away Test)						-	-	-	Not P (readily biodeg)	OECD Guideline 301 A (Ready Biodegradability: DOC Die Away Test);OECD Guideline 301 A (Ready Biodegradability: DOC Die Away Test)	0	0	2	0	0	0	0	25.4139	1.56339	39.7318	3.53978	more deg info needed	P	P	Not P	vM
(p)210-459-0	Potential PMT/vPvM	Potential PMT/vPvM	Citraconic anhydride	AYKYXWQEBUNJCN-UHFFFAOYSA-N	CC1=CC(=O)OC1=O	InChI=1S/C5H4O3/c1-3-2-4(6)8-5(3)7/h2H,1H3	organic	616-02-4	210-459-0	REACH	Arp et al. (2017)		Intermediate Use Only;Intermediate Use Only	N	https://echa.europa.eu/registration-dossier/-/registered-dossier/16743;https://echa.europa.eu/registration-dossier/-/registered-dossier/16057	https://echa.europa.eu/substance-information/-/substanceinfo/100.009.509		1	0	0	1	Potential P/vP	est. t1/2 = 29d, and consistency across all tested QSARs						-	-	-	-	-	-	-	-	-	-	-	-	17.8743	1.62837	29.1059	4.4293	-	P	P	Potential P/vP	vM
(p)225-756-0	Not P	Not P	(E,E,E)-2,7-dimethylocta-2,4,6-trienedial	AYODHZHFDRRQEZ-XLKYRCCQSA-N	C/C(=C\C=C\C=C(/C)\C=O)/C=O	InChI=1S/C10H12O2/c1-9(7-11)5-3-4-6-10(2)8-12/h3-8H,1-2H3/b4-3+,9-5+,10-6+	organic	5056-17-7	225-756-0	REACH	Arp et al. (2017)		Intermediate Use Only	N	https://echa.europa.eu/registration-dossier/-/registered-dossier/10114	https://echa.europa.eu/substance-information/-/substanceinfo/100.023.415		1	0	0	1	Not P	Not P (readily biodeg): OECD Guideline 301 F (Ready Biodegradability: Manometric Respirometry Test);OECD Guideline 301 F (Ready Biodegradability: Manometric Respirometry Test)						-	-	-	Not P (readily biodeg)	OECD Guideline 301 F (Ready Biodegradability: Manometric Respirometry Test);OECD Guideline 301 F (Ready Biodegradability: Manometric Respirometry Test)	0	0	2	0	0	0	0	4.56457	2.29901	10.494	-	-	not P	Not P	Not P	vM
(p)240-131-2	Not M	Not M	N-(5-chloro-2-methoxyphenyl)-2-[(2-methoxy-4-nitrophenyl)azo]-3-oxobutyramide	AYOFXUHULUCJBF-UHFFFAOYSA-N	COc1ccc(Cl)cc1NC(=O)C(N=Nc1ccc(cc1OC)N(=O)=O)C(=O)C	InChI=1S/C18H17ClN4O6/c1-10(24)17(18(25)20-14-8-11(19)4-7-15(14)28-2)22-21-13-6-5-12(23(26)27)9-16(13)29-3/h4-9,17H,1-3H3,(H,20,25)	organic	15993-42-7	240-131-2	REACH	QSARtoolbox		10 - 100 tonnes per annum	Y	https://echa.europa.eu/registration-dossier/-/registered-dossier/10410	https://echa.europa.eu/substance-information/-/substanceinfo/100.036.467		1	0	0	1	Potential P/vP	est. t1/2 = 457d, and BIOWIN screen tool as recommended in the PBT guideline						-	-	-	-	-	-	-	-	-	-	-	-	157.668	2.90049	457.314	3.54483	Pscreen	P	P	Potential P/vP	Not M
(p)445-590-4	Not M	Potential PMT/vPvM	3-chloro-4-(3-fluorobenzyloxy)aniline	AYPFEYDGZDPAPE-UHFFFAOYSA-N	Nc1cc(Cl)c(OCc2cc(F)ccc2)cc1	InChI=1S/C13H11ClFNO/c14-12-7-11(16)4-5-13(12)17-8-9-2-1-3-10(15)6-9/h1-7H,8,16H2	organic	202197-26-0	445-590-4	REACH	Chemaxon		1+ tonnes per annum;Tonnage Data Confidential	N	https://echa.europa.eu/registration-dossier/-/registered-dossier/19376;https://echa.europa.eu/registration-dossier/-/registered-dossier/12898	https://echa.europa.eu/substance-information/-/substanceinfo/100.104.019		1	0	0	1	Potential P/vP	est. t1/2 = 519d, and BIOWIN screen tool as recommended in the PBT guideline						-	-	-	-	-	-	-	-	-	-	-	-	173.479	2.99113	518.897	3.54299	Pscreen	P	-	Potential P/vP	Not M
(p)679-039-6	Not enough data	Not enough data	4-bromo-2-chlorobenzonitrile	AYQBMZNSJPVADT-UHFFFAOYSA-N	Clc1c(ccc(Br)c1)C#N	InChI=1S/C7H3BrClN/c8-6-2-1-5(4-10)7(9)3-6/h1-3H	organic	154607-01-9	679-039-6	REACH	Chemaxon		Intermediate Use Only	N	https://echa.europa.eu/registration-dossier/-/registered-dossier/19084	https://echa.europa.eu/substance-information/-/substanceinfo/100.204.043		1	0	0	1	no conclusion/data	only limited QSAR data, est. t1/2 = 76d						-	-	-	-	-	-	-	-	-	-	-	-	45.3897	1.68351	76.4139	3.73425	-	P	-	no conclusion/data	Pot. M/vM
(p)231-218-6	Not P	Not P	Phenyl diamidophosphate	AYRRNFHDJUXLEQ-UHFFFAOYSA-N	NP(=O)(N)Oc1ccccc1	InChI=1S/C6H9N2O2P/c7-11(8,9)10-6-4-2-1-3-5-6/h1-5H,(H4,7,8,9)	organic	7450-69-3	231-218-6	REACH	Arp et al. (2017)		0 - 10 tonnes per annum	N	https://echa.europa.eu/registration-dossier/-/registered-dossier/18063	https://echa.europa.eu/substance-information/-/substanceinfo/100.028.380		1	0	0	1	Not P	Not P (readily biodeg): OECD Guideline 301 B (Ready Biodegradability: CO2 Evolution Test);OECD Guideline 301 B (Ready Biodegradability: CO2 Evolution Test)						-	-	-	Not P (readily biodeg)	OECD Guideline 301 B (Ready Biodegradability: CO2 Evolution Test);OECD Guideline 301 B (Ready Biodegradability: CO2 Evolution Test)	0	0	2	0	0	0	0	22.3208	1.95411	43.6174	3.67819	-	P	-	Not P	vM
(p)950-485-6	Not enough data	Not enough data	1-{[1-({1-[(2,2-dimethylpropanoyl)oxy]propan-2-yl}oxy)propan-2-yl]oxy}propan-2-yl 2,2-dimethylpropanoate	AYUKNFXLSTVUAB-UHFFFAOYSA-N	CC(COC(C)COC(=O)C(C)(C)C)OCC(C)OC(=O)C(C)(C)C	InChI=1S/C19H36O6/c1-13(23-12-15(3)25-17(21)19(7,8)9)10-22-14(2)11-24-16(20)18(4,5)6/h13-15H,10-12H2,1-9H3	organic	-	950-485-6	REACH	Chemaxon		1 - 10 tonnes per annum	N	https://echa.europa.eu/registration-dossier/-/registered-dossier/28418	https://echa.europa.eu/substance-information/-/substanceinfo/100.276.553		1	0	0	1	no conclusion/data	no data						-	-	-	-	-	-	-	-	-	-	-	-	-	-	-	-	-	-	-	no conclusion/data	Not M
(p)251-646-7	Not P, Not M	Not P, Not M	Diisononyl adipate	AYWLCKHHUFBVGJ-UHFFFAOYSA-N	CC(C)CCCCCCOC(=O)CCCCC(=O)OCCCCCCC(C)C	InChI=1S/C24H46O4/c1-21(2)15-9-5-7-13-19-27-23(25)17-11-12-18-24(26)28-20-14-8-6-10-16-22(3)4/h21-22H,5-20H2,1-4H3	organic	33703-08-1	251-646-7	REACH	QSARtoolbox		100+ tonnes per annum	Y	https://echa.europa.eu/registration-dossier/-/registered-dossier/13808	https://echa.europa.eu/substance-information/-/substanceinfo/100.046.937		1	0	0	1	Not P	Not P (readily biodeg): OECD Guideline 301 F (Ready Biodegradability: Manometric Respirometry Test);OECD Guideline 301 F (Ready Biodegradability: Manometric Respirometry Test)						-	-	-	Not P (readily biodeg)	OECD Guideline 301 F (Ready Biodegradability: Manometric Respirometry Test);OECD Guideline 301 F (Ready Biodegradability: Manometric Respirometry Test)	0	0	2	0	0	0	0	7.61342	4.1343	31.4762	5.69381	-	not P	Not P	Not P	Not M
(p)245-728-1	Not M	Not M	3,3'-[(9,10-dihydro-9,10-dioxo-1,4-anthrylene)diimino]bis[N-cyclohexyl-2,4,6-trimethylbenzenesulphonamide]	AYYCRXDSCYPSRP-UHFFFAOYSA-N	Cc1cc(C)c(c(C)c1Nc1ccc(Nc2c(C)cc(C)c(c2C)S(=O)(=O)NC2CCCCC2)c2c1C(=O)c1ccccc1C2=O)S(=O)(=O)NC1CCCCC1	InChI=1S/C44H52N4O6S2/c1-25-23-27(3)43(55(51,52)47-31-15-9-7-10-16-31)29(5)39(25)45-35-21-22-36(38-37(35)41(49)33-19-13-14-20-34(33)42(38)50)46-40-26(2)24-28(4)44(30(40)6)56(53,54)48-32-17-11-8-12-18-32/h13-14,19-24,31-32,45-48H,7-12,15-18H2,1-6H3	organic	23552-74-1	245-728-1	REACH	Chemaxon		0 - 10 tonnes per annum	N	https://echa.europa.eu/registration-dossier/-/registered-dossier/18069	https://echa.europa.eu/substance-information/-/substanceinfo/100.041.556		1	0	0	1	Potential P/vP	weight-of-evidence (this study) based on all known QSARs and no biodeg. observed in majority of biodegradation screen tests, e.g. OECD Guideline 301 F (Ready Biodegradability: Manometric Respirometry Test);OECD Guideline 301 F (Ready Biodegradability: Manometric Respirometry Test)						-	-	-	Potential P/vP	OECD Guideline 301 F (Ready Biodegradability: Manometric Respirometry Test);OECD Guideline 301 F (Ready Biodegradability: Manometric Respirometry Test)	2	0	0	0	0	0	0	-	-	-	255.267	Pscreen	P	-	Potential P/vP	Not M
(p)427-470-3	Not enough data	Not enough data	benzyl(S)-2-[(2'-cyanobiphenyl-4-ylmethyl)pentanoylamino]-3-methylbutyrate	AYZFVKWRZGNQNU-UHFFFAOYSA-N	CCCCC(=O)N(Cc1ccc(cc1)c1ccccc1C#N)C(C(C)C)C(=O)OCc1ccccc1	InChI=1S/C31H34N2O3/c1-4-5-15-29(34)33(30(23(2)3)31(35)36-22-25-11-7-6-8-12-25)21-24-16-18-26(19-17-24)28-14-10-9-13-27(28)20-32/h6-14,16-19,23,30H,4-5,15,21-22H2,1-3H3	organic	137864-22-3	427-470-3	REACH	Chemaxon		Tonnage Data Confidential	N	https://echa.europa.eu/registration-dossier/-/registered-dossier/12877	https://echa.europa.eu/substance-information/-/substanceinfo/100.102.591		1	0	0	1	no conclusion/data	only limited QSAR data, est. t1/2 = 180d						-	-	-	-	-	-	-	-	-	-	-	-	21.9896	8.19612	180.229	-	-	P	NA	no conclusion/data	Not M
(p)218-485-4	Potential PMT/vPvM	PMT	2,4,6-triisopropyl-m-phenylene diisocyanate	AZAKSPACDDRBQB-UHFFFAOYSA-N	CC(C)c1cc(c(c(c1N=C=O)C(C)C)N=C=O)C(C)C	InChI=1S/C17H22N2O2/c1-10(2)13-7-14(11(3)4)17(19-9-21)15(12(5)6)16(13)18-8-20/h7,10-12H,1-6H3	organic	2162-73-4	218-485-4	REACH	Arp et al. (2017)		100 - 1000 tonnes per annum	Y	https://echa.europa.eu/registration-dossier/-/registered-dossier/10639	https://echa.europa.eu/substance-information/-/substanceinfo/100.016.806		1	0	0	1	Potential P/vP++	est. t1/2 = 223d, weight-of-evidence (this study) based on all known QSARs and majority of biodegradation screen tests, e.g. EU Method C.4-D (Determination of the "Ready" Biodegradability - Manometric Respirometry Test);EU Method C.4-D (Determination of the "Ready" Biodegradability - Manometric Respirometry Test)						-	-	-	Potential P/vP	EU Method C.4-D (Determination of the "Ready" Biodegradability - Manometric Respirometry Test);EU Method C.4-D (Determination of the "Ready" Biodegradability - Manometric Respirometry Test)	2	0	0	0	0	0	0	64.4994	3.45116	222.598	5.7592	-	P	P	Potential P/vP++	Pot. M/vM
(p)600-254-8	Not P	Not P	5-[(4-carboxybutanoyl)peroxy]-5-oxopentanoic acid	AZCJWTGZSWIVHV-UHFFFAOYSA-N	OC(=O)CCCC(=O)OOC(=O)CCCC(=O)O	InChI=1S/C10H14O8/c11-7(12)3-1-5-9(15)17-18-10(16)6-2-4-8(13)14/h1-6H2,(H,11,12)(H,13,14)	organic	10195-54-7	600-254-8	REACH	Chemaxon		0 - 10 tonnes per annum	N	https://echa.europa.eu/registration-dossier/-/registered-dossier/23473	https://echa.europa.eu/substance-information/-/substanceinfo/100.133.642		1	0	0	1	Not P	Not P (readily biodeg): EU Method C.4-E (Determination of the "Ready" Biodegradability - Closed Bottle Test) 1992;OECD Guideline 301 D (Ready Biodegradability: Closed Bottle Test) 1992						-	-	-	Not P (readily biodeg)	EU Method C.4-E (Determination of the "Ready" Biodegradability - Closed Bottle Test) 1992;OECD Guideline 301 D (Ready Biodegradability: Closed Bottle Test) 1992	0	0	2	0	0	0	0	4.66424	2.48387	11.5854	4.76437	-	not P	-	Not P	vM
(p)810-151-1	Potential PMT/vPvM	Potential PMT/vPvM	2-cyanoethyl 4-(4-cyano-2-methoxyphenyl)-5-ethoxy-2,8-dimethyl-1,4-dihydro-1,6-naphthyridine-3-carboxylate	AZFZQYUDLXNVMW-UHFFFAOYSA-N	CCOc1ncc(C)c2c1C(c1c(OC)cc(cc1)C#N)C(=C(C)N2)C(=O)OCCC#N	InChI=1S/C24H24N4O4/c1-5-31-23-21-20(17-8-7-16(12-26)11-18(17)30-4)19(24(29)32-10-6-9-25)15(3)28-22(21)14(2)13-27-23/h7-8,11,13,20,28H,5-6,10H2,1-4H3	organic	1050477-44-5	810-151-1	REACH	Chemaxon		Intermediate Use Only	N	https://echa.europa.eu/registration-dossier/-/registered-dossier/16314	https://echa.europa.eu/substance-information/-/substanceinfo/100.238.134		1	0	0	1	Potential P/vP	est. t1/2 = 290d, and BIOWIN screen tool as recommended in the PBT guideline						-	-	-	-	-	-	-	-	-	-	-	-	43.9921	6.59826	290.271	-	Pscreen	P	-	Potential P/vP	Pot. M/vM
(p)227-824-5	Not M	Not M	N-(carboxymethyl)-N-(phosphonomethyl)glycine	AZIHIQIVLANVKD-UHFFFAOYSA-N	OC(=O)CN(CC(=O)O)CP(=O)(O)O	InChI=1S/C5H10NO7P/c7-4(8)1-6(2-5(9)10)3-14(11,12)13/h1-3H2,(H,7,8)(H,9,10)(H2,11,12,13)	organic	5994-61-6	227-824-5	REACH	Arp et al. (2017)		Intermediate Use Only	N	https://echa.europa.eu/registration-dossier/-/registered-dossier/13577	https://echa.europa.eu/substance-information/-/substanceinfo/100.025.294		1	0	0	1	Potential P/vP	est. t1/2 = 30d, weight-of-evidence (this study) based on all known QSARs and majority of biodegradation screen tests, e.g. OECD Guideline 301 B (Ready Biodegradability: CO2 Evolution Test);OECD Guideline 301 B (Ready Biodegradability: CO2 Evolution Test);OECD Guideline 301 E (Ready biodegradability: Modified OECD Screening Test);OECD Guideline 301 E (Ready biodegradability: Modified OECD Screeni…						-	-	-	Potential P/vP	OECD Guideline 301 B (Ready Biodegradability: CO2 Evolution Test);OECD Guideline 301 B (Ready Biodegradability: CO2 Evolution Test);OECD Guideline 301 E (Ready biodegradability: Modified OECD Screening Test);OECD Guideline 301 E (Ready biodegradability: Modified OECD Screening Test)	4	0	0	0	0	0	0	12.0743	2.5252	30.4901	4.46033	-	not P	P	Potential P/vP	Not M
(p)203-405-2;(t1)204-616-2;(t1)274-987-3;(t1)202-811-7;(t1-1)209-080-3;(t1-1)203-157-5	Not enough data	Not enough data	p-benzoquinone	AZQWKYJCGOJGHM-UHFFFAOYSA-N	C1=CC(=O)C=CC1=O	InChI=1S/C6H4O2/c7-5-1-2-6(8)4-3-5/h1-4H	organic	106-51-4	203-405-2	REACH	Arp et al. (2017)		10 - 100 tonnes per annum;Intermediate Use Only	Y	https://echa.europa.eu/registration-dossier/-/registered-dossier/24947;https://echa.europa.eu/registration-dossier/-/registered-dossier/13828	https://echa.europa.eu/substance-information/-/substanceinfo/100.003.097	;r0070;r0070;r0226;r0070;r0070	1	0	5	6	no conclusion/data	only limited QSAR data, est. t1/2 = 19d						-	-	-	-	-	-	-	-	-	-	-	-	14.0006	1.34046	18.7673	6.15345	-	P	Not P	no conclusion/data	vM
(p)257-243-2	Not enough data	Not enough data	4-hydroxy-3-pyridinesulphonic acid	AZRCSTMIVMQIPR-UHFFFAOYSA-N	Oc1ccncc1S(=O)(=O)O	InChI=1S/C5H5NO4S/c7-4-1-2-6-3-5(4)11(8,9)10/h1-3H,(H,6,7)(H,8,9,10)	organic	51498-37-4	257-243-2	REACH	QSARtoolbox		Intermediate Use Only	N	https://echa.europa.eu/registration-dossier/-/registered-dossier/18851	https://echa.europa.eu/substance-information/-/substanceinfo/100.052.022		1	0	0	1	no conclusion/data	only limited QSAR data, est. t1/2 = 42d						-	-	-	-	-	-	-	-	-	-	-	-	23.861	1.74643	41.6715	4.89996	-	P	-	no conclusion/data	vM
(p)229-100-4	Not M	Not M	N-(4-chlorophenyl)-3-hydroxy-4-[(2-methyl-5-nitrophenyl)azo]naphthalene-2-carboxamide	AZSFOPYTOVWUJI-XAYXJRQQSA-N	Cc1ccc(cc1N/N=C\1/C(=O)C(=Cc2ccccc12)C(=O)Nc1ccc(Cl)cc1)N(=O)=O	InChI=1S/C24H17ClN4O4/c1-14-6-11-18(29(32)33)13-21(14)27-28-22-19-5-3-2-4-15(19)12-20(23(22)30)24(31)26-17-9-7-16(25)8-10-17/h2-13,27H,1H3,(H,26,31)/b28-22+	organic	6410-30-6	229-100-4	REACH	Chemaxon		0 - 10 tonnes per annum	N	https://echa.europa.eu/registration-dossier/-/registered-dossier/20316	https://echa.europa.eu/substance-information/-/substanceinfo/100.026.455		1	0	0	1	P	est. t1/2 = 526d, weight-of-evidence (this study) based on all known QSARs and majority of biodegradation screen tests, e.g. OECD Guideline 301 C (Ready Biodegradability: Modified MITI Test (I));OECD Guideline 301 C (Ready Biodegradability: Modified MITI Test (I))						-	-	-	Potential P/vP	OECD Guideline 301 C (Ready Biodegradability: Modified MITI Test (I));OECD Guideline 301 C (Ready Biodegradability: Modified MITI Test (I))	2	0	0	0	0	0	0	197.453	2.66613	526.436	-	Pscreen	P	-	Potential P/vP	Not M
(p)682-428-3	Not M	Not M	9-[(4,4,5,5,5-pentafluoropentyl)sulfanyl]nonan-1-ol	AZSKACXKBRDCBY-UHFFFAOYSA-N	OCCCCCCCCCSCCCC(F)(F)C(F)(F)F	InChI=1S/C14H25F5OS/c15-13(16,14(17,18)19)9-8-12-21-11-7-5-3-1-2-4-6-10-20/h20H,1-12H2	organic	511545-94-1	682-428-3	REACH	Chemaxon		Intermediate Use Only	N	https://echa.europa.eu/registration-dossier/-/registered-dossier/18813	https://echa.europa.eu/substance-information/-/substanceinfo/100.207.717		1	0	0	1	Potential P/vP	est. t1/2 = 253d, and BIOWIN screen tool as recommended in the PBT guideline						-	-	-	-	-	-	-	-	-	-	-	-	74.2189	3.41346	253.343	4.39753	Pscreen	not P	-	Potential P/vP	Not M
(p)264-637-8	Not M	Not M	1,1'-[iminobis(ethyleneiminoethylene)]bis[3-(octadecenyl)pyrrolidine-2,5-dione]	AZUQMKNTKCEUKF-UHFFFAOYSA-N	CCCCCCCCCCCCCCCCC=CC1CC(=O)N(CCNCCNCCNCCN2C(=O)CC(C=CCCCCCCCCCCCCCCCC)C2=O)C1=O	InChI=1S/C52H95N5O4/c1-3-5-7-9-11-13-15-17-19-21-23-25-27-29-31-33-35-47-45-49(58)56(51(47)60)43-41-54-39-37-53-38-40-55-42-44-57-50(59)46-48(52(57)61)36-34-32-30-28-26-24-22-20-18-16-14-12-10-8-6-4-2/h33-36,47-48,53-55H,3-32,37-46H2,1-2H3	organic	64051-50-9	264-637-8	REACH	QSARtoolbox		Tonnage Data Confidential	N	https://echa.europa.eu/registration-dossier/-/registered-dossier/21630	https://echa.europa.eu/substance-information/-/substanceinfo/100.058.744		1	0	0	1	Potential P/vP	est. t1/2 = 137d, and BIOWIN screen tool as recommended in the PBT guideline						-	-	-	-	-	-	-	-	-	-	-	-	42.4199	3.21899	136.549	-	Pscreen	P	-	Potential P/vP	Not M
(p)615-905-1	Potential PMT/vPvM	Potential PMT/vPvM	(1R,5aR,10R,11aS)-1-acetyl-10-[4-(dimethylamino)phenyl]-5a-hydroxy-11a-methyl-3,3a,3b,4,5,6,8,9,10,11-decahydro-2H-spiro[cyclopenta[a]phenanthrene-7,2'-[1,3]dioxolan]-1-yl acetate	AZVGVNDMOMRAMV-GCCDOCAJSA-N	CN(C)c1ccc(cc1)[C@H]1C[C@@]2(C)C(CC[C@]2(OC(=O)C)C(=O)C)C2CC[C@@]3(O)CC4(CCC3=C12)OCCO4	InChI=1S/C32H43NO6/c1-20(34)32(39-21(2)35)15-12-26-24-10-13-30(36)19-31(37-16-17-38-31)14-11-27(30)28(24)25(18-29(26,32)3)22-6-8-23(9-7-22)33(4)5/h6-9,24-26,36H,10-19H2,1-5H3/t24?,25-,26?,29+,30-,32+/m1/s1	organic	730962-28-4	615-905-1	REACH	Chemaxon		Intermediate Use Only	N	https://echa.europa.eu/registration-dossier/-/registered-dossier/26001	https://echa.europa.eu/substance-information/-/substanceinfo/100.113.121		1	0	0	1	Potential P/vP	est. t1/2 = 2 350d, and BIOWIN screen tool as recommended in the PBT guideline						-	-	-	-	-	-	-	-	-	-	-	-	1656.91	1.41807	2349.62	-	Pscreen	P	-	Potential P/vP	Pot. M/vM
(p)500-003-1	Not P	Not P	Poly[oxy(methyl-1,2-ethanediyl)],α-butyl-ω-hydroxy-	AZYICGMHYYVGBY-UHFFFAOYSA-N	CCCCOCCOCCOCCOCCOCCO	InChI=1S/C14H30O6/c1-2-3-5-16-7-9-18-11-13-20-14-12-19-10-8-17-6-4-15/h15H,2-14H2,1H3	organic	9003-13-8	500-003-1	REACH	ProSP	mixture	1000 - 10000 tonnes per annum	Y	https://echa.europa.eu/registration-dossier/-/registered-dossier/2120	https://echa.europa.eu/substance-information/-/substanceinfo/100.105.514		1	0	0	1	Not P	Not P (readily biodeg): OECD Guideline 301 F (Ready Biodegradability: Manometric Respirometry Test);OECD Guideline 301 F (Ready Biodegradability: Manometric Respirometry Test)						-	-	-	Not P (readily biodeg)	OECD Guideline 301 F (Ready Biodegradability: Manometric Respirometry Test);OECD Guideline 301 F (Ready Biodegradability: Manometric Respirometry Test)	0	0	2	0	0	0	0	40.6211	14.9572	607.578	4.07582	-	not P	Not P	Not P	Pot. M/vM
(p)220-474-4	Not M	Not M	1,3-bis(1-isocyanato-1-methylethyl)benzene	AZYRZNIYJDKRHO-UHFFFAOYSA-N	CC(C)(c1cc(ccc1)C(C)(C)N=C=O)N=C=O	InChI=1S/C14H16N2O2/c1-13(2,15-9-17)11-6-5-7-12(8-11)14(3,4)16-10-18/h5-8H,1-4H3	organic	2778-42-9	220-474-4	REACH	Arp et al. (2017)		1000 - 10000 tonnes per annum	Y	https://echa.europa.eu/registration-dossier/-/registered-dossier/22792	https://echa.europa.eu/substance-information/-/substanceinfo/100.018.614		1	0	0	1	Potential P/vP	est. t1/2 = 86d, and BIOWIN screen tool as recommended in the PBT guideline						-	-	-	-	-	-	-	-	-	-	-	-	74.656	1.14567	85.531	4.99016	Pscreen	P	P	Potential P/vP	Not M
(p)226-378-9	Not M	Not M	4,4'-methylenedi-2,6-xylenol	AZZWZMUXHALBCQ-UHFFFAOYSA-N	Cc1cc(Cc2cc(C)c(O)c(C)c2)cc(C)c1O	InChI=1S/C17H20O2/c1-10-5-14(6-11(2)16(10)18)9-15-7-12(3)17(19)13(4)8-15/h5-8,18-19H,9H2,1-4H3	organic	5384-21-4	226-378-9	REACH	Arp et al. (2017)		1000+ tonnes per annum	Y	https://echa.europa.eu/registration-dossier/-/registered-dossier/5565	https://echa.europa.eu/substance-information/-/substanceinfo/100.023.980		1	0	0	1	Potential P/vP	est. t1/2 = 106d, and consistency across all tested QSARs						-	-	-	-	-	-	-	-	-	-	-	-	32.8073	3.24401	106.427	17.9595	-	P	P	Potential P/vP	Not M
(p)609-478-0	Potential PMT/vPvM	Potential PMT/vPvM	6-fluoro-2-methylindan-1-one	BABIQLUCYVRCIX-UHFFFAOYSA-N	CC1Cc2ccc(F)cc2C1=O	InChI=1S/C10H9FO/c1-6-4-7-2-3-8(11)5-9(7)10(6)12/h2-3,5-6H,4H2,1H3	organic	37794-19-7	609-478-0	REACH	QSARtoolbox		Intermediate Use Only	N	https://echa.europa.eu/registration-dossier/-/registered-dossier/19421	https://echa.europa.eu/substance-information/-/substanceinfo/100.120.576		1	0	0	1	Potential P/vP	est. t1/2 = 149d, and consistency across all tested QSARs						-	-	-	-	-	-	-	-	-	-	-	-	56.3431	2.63958	148.722	3.53486	more deg info needed	P	P	Potential P/vP	M
(s1)205-281-5;(p)202-608-3;(s1)268-130-2	Not P	Not P	N-lauroylsarcosine	BACYUWVYYTXETD-UHFFFAOYSA-N	CCCCCCCCCCCC(=O)N(C)CC(=O)O	InChI=1S/C15H29NO3/c1-3-4-5-6-7-8-9-10-11-12-14(17)16(2)13-15(18)19/h3-13H2,1-2H3,(H,18,19)	organic	97-78-9	202-608-3	REACH	Arp et al. (2017)		100 - 1000 tonnes per annum	Y	https://echa.europa.eu/registration-dossier/-/registered-dossier/5710	https://echa.europa.eu/substance-information/-/substanceinfo/100.002.372		1	2	0	3	Not P	Not P (readily biodeg): EU Method C.4-A (Determination of the "Ready" Biodegradability - Dissolved Organic Carbon (DOC) Die-Away Test) 31 May 2008;OECD Guideline 301 A (Ready Biodegradability: DOC Die Away Test) 17 Jul 1992						-	-	-	Not P (readily biodeg)	EU Method C.4-A (Determination of the "Ready" Biodegradability - Dissolved Organic Carbon (DOC) Die-Away Test) 31 May 2008;OECD Guideline 301 A (Ready Biodegradability: DOC Die Away Test) 17 Jul 1992	0	0	1	0	0	0	0	4.74555	2.09711	9.95194	5.72758	-	not P	Not P	Not P	vM
(p)204-804-4	Potential PMT/vPvM	Potential PMT/vPvM	5,5-dimethylcyclohexane-1,3-dione	BADXJIPKFRBFOT-UHFFFAOYSA-N	CC1(C)CC(=O)CC(=O)C1	InChI=1S/C8H12O2/c1-8(2)4-6(9)3-7(10)5-8/h3-5H2,1-2H3	organic	126-81-8	204-804-4	REACH	Arp et al. (2017)		Intermediate Use Only	N	https://echa.europa.eu/registration-dossier/-/registered-dossier/5719	https://echa.europa.eu/substance-information/-/substanceinfo/100.004.369		1	0	0	1	Potential P/vP	est. t1/2 = 40d, and consistency across all tested QSARs						-	-	-	-	-	-	-	-	-	-	-	-	22.8325	1.76554	40.3117	5.30243	more deg info needed	P	P	Potential P/vP	vM
(p)272-805-7	Not P	Not P	3a,4,5,6,7,7a-hexahydro-4,7-methano-1H-indenyl propionate	BALAUIYKESNHDW-UHFFFAOYSA-N	CCC(=O)OC1C=CC2C3CCC(C3)C12	InChI=1S/C13H18O2/c1-2-12(14)15-11-6-5-10-8-3-4-9(7-8)13(10)11/h5-6,8-11,13H,2-4,7H2,1H3	organic	68912-13-0	272-805-7	REACH	QSARtoolbox		1000 - 10000 tonnes per annum	Y	https://echa.europa.eu/registration-dossier/-/registered-dossier/13493	https://echa.europa.eu/substance-information/-/substanceinfo/100.066.167		1	0	0	1	Not P	est. t1/2 = 14d, and consistency across all tested QSARs						-	-	-	-	-	-	-	-	-	-	-	-	12.1236	1.18144	14.3233	5.2161	-	not P	Not P	Not P	vM
(p)821-898-8	Potential PMT/vPvM	Potential PMT/vPvM	(5´R,8´S,10´R,13´S,14´S)-13´-methyl-1´,2´,6´,7´8´,12´,13´,14´,15´,16´-decahydro-17´H-spiro[1,3-dioxolane-2,3´-[5,10]epoxycyclopenta[a]phenantren]-17´-one	BAMMJXIMVWLRCU-UHFFFAOYSA-N	CC12CC=C3C(CCC45CC6(CCC34O5)OCCO6)C1CCC2=O	InChI=1S/C20H26O4/c1-17-6-5-15-13(14(17)2-3-16(17)21)4-7-18-12-19(22-10-11-23-19)8-9-20(15,18)24-18/h5,13-14H,2-4,6-12H2,1H3	organic	39931-87-8	821-898-8	REACH	Chemaxon		Intermediate Use Only	N	https://echa.europa.eu/registration-dossier/-/registered-dossier/25067	https://echa.europa.eu/substance-information/-/substanceinfo/100.256.500		1	0	0	1	Potential P/vP	est. t1/2 = 3 090d, and BIOWIN screen tool as recommended in the PBT guideline						-	-	-	-	-	-	-	-	-	-	-	-	764.047	4.04402	3089.82	-	Pscreen	P	-	Potential P/vP	vM
(p)202-500-6;(s2)271-865-1	Not P	Not P	Methyl acrylate	BAPJBEWLBFYGME-UHFFFAOYSA-N	COC(=O)C=C	InChI=1S/C4H6O2/c1-3-4(5)6-2/h3H,1H2,2H3	organic	96-33-3	202-500-6	REACH	Arp et al. (2017)		10000 - 100000 tonnes per annum;Intermediate Use Only	Y	https://echa.europa.eu/registration-dossier/-/registered-dossier/15313;https://echa.europa.eu/registration-dossier/-/registered-dossier/24098	https://echa.europa.eu/substance-information/-/substanceinfo/100.002.274		1	1	0	2	Not P	Not P (readily biodeg): OECD Guideline 301 D (Ready Biodegradability: Closed Bottle Test);OECD Guideline 301 D (Ready Biodegradability: Closed Bottle Test);OECD Guideline 310 (Ready Biodegradability - CO2 in Sealed Vessels (Headspace Test);OECD Guideline 310 (Ready Biodegradability - CO2 in Sealed Vessels (Headspace Test)						-	-	-	Not P (readily biodeg)	OECD Guideline 301 D (Ready Biodegradability: Closed Bottle Test);OECD Guideline 301 D (Ready Biodegradability: Closed Bottle Test);OECD Guideline 310 (Ready Biodegradability - CO2 in Sealed Vessels (Headspace Test);OECD Guideline 310 (Ready Biodegradability - CO2 in Sealed Vessels (Headspace Test)	0	0	2	0	2	0	0	6.93364	1.47926	10.2567	4.12419	-	P	Not P	Not P	vM
(p)289-390-3	Not P	Not P	9-[2-(2-methoxyethoxy)ethoxy]-9-[3-(oxiranylmethoxy)propyl]-2,5,8,10,13,16-hexaoxa-9-silaheptadecane	BAPRPWHVXHPSHD-UHFFFAOYSA-N	COCCOCCO[Si](CCCOCC1CO1)(OCCOCCOC)OCCOCCOC	InChI=1S/C21H44O11Si/c1-22-6-9-25-12-15-30-33(31-16-13-26-10-7-23-2,32-17-14-27-11-8-24-3)18-4-5-28-19-21-20-29-21/h21H,4-20H2,1-3H3	organosilicon	88127-84-8	289-390-3	REACH	Chemaxon		10 - 100 tonnes per annum	Y	https://echa.europa.eu/registration-dossier/-/registered-dossier/20468	https://echa.europa.eu/substance-information/-/substanceinfo/100.081.235		1	0	0	1	Not P	Not P (readily biodeg): OECD Guideline 301 B (Ready Biodegradability: CO2 Evolution Test);OECD Guideline 301 B (Ready Biodegradability: CO2 Evolution Test);OECD Guideline 301 B (Ready Biodegradability: CO2 Evolution Test)						-	-	-	Not P (readily biodeg)	OECD Guideline 301 B (Ready Biodegradability: CO2 Evolution Test);OECD Guideline 301 B (Ready Biodegradability: CO2 Evolution Test);OECD Guideline 301 B (Ready Biodegradability: CO2 Evolution Test)	0	0	0	3	0	0	0	600.544	42.7227	25656.9	-	Pscreen	P	-	Not P	vM
(p)251-780-6	Not P	Not P	Oxaceprol	BAPRUDZDYCKSOQ-UHFFFAOYSA-N	CC(=O)N1CC(O)CC1C(=O)O	InChI=1S/C7H11NO4/c1-4(9)8-3-5(10)2-6(8)7(11)12/h5-6,10H,2-3H2,1H3,(H,11,12)	organic	33996-33-7	251-780-6	REACH	QSARtoolbox		0 - 10 tonnes per annum	N	https://echa.europa.eu/registration-dossier/-/registered-dossier/21835	https://echa.europa.eu/substance-information/-/substanceinfo/100.047.058		1	0	0	1	Not P	Not P (readily biodeg): EU Method C.4-D (Determination of the "Ready" Biodegradability - Manometric Respirometry Test) 2008;EU Method C.4-D (Determination of the "Ready" Biodegradability - Manometric Respirometry Test) 2008;OECD Guideline 301 E (Ready biodegradability: Modified OECD Screening Test) 1992;OECD Guideline 301 E (Ready biodegradability: Modified OECD Screening Test) 1992						-	-	-	Not P (readily biodeg)	EU Method C.4-D (Determination of the "Ready" Biodegradability - Manometric Respirometry Test) 2008;EU Method C.4-D (Determination of the "Ready" Biodegradability - Manometric Respirometry Test) 2008;OECD Guideline 301 E (Ready biodegradability: Modified OECD Screening Test) 1992;OECD Guideline 301 E (Ready biodegradability: Modified OECD Screening Test) 1992	0	0	4	0	0	0	0	3.80356	1.8102	6.88519	-	-	not P	-	Not P	vM
(p)259-952-2	Potential PMT/vPvM	Potential PMT/vPvM	1,6-dichloro-1,6-dideoxy-β-D-fructofuranosyl 4-chloro-4-deoxy-α-D-galactose	BAQAVOSOZGMPRM-UHFFFAOYSA-N	OCC1OC(OC2(CCl)OC(CCl)C(O)C2O)C(O)C(O)C1Cl	InChI=1S/C12H19Cl3O8/c13-1-4-7(17)10(20)12(3-14,22-4)23-11-9(19)8(18)6(15)5(2-16)21-11/h4-11,16-20H,1-3H2	organic	56038-13-2	259-952-2	REACH	QSARtoolbox		10 - 100 tonnes per annum	Y	https://echa.europa.eu/registration-dossier/-/registered-dossier/25256	https://echa.europa.eu/substance-information/-/substanceinfo/100.054.484		1	0	0	1	Potential P/vP	est. t1/2 = 198d, weight-of-evidence (this study) based on all known QSARs and majority of biodegradation screen tests, e.g. OECD Guideline 301 E (Ready biodegradability: Modified OECD Screening Test) 1981						-	-	-	Potential P/vP	OECD Guideline 301 E (Ready biodegradability: Modified OECD Screening Test) 1981	1	0	0	0	0	0	0	47.3662	4.18015	197.998	-	more deg info needed	not P	-	Potential P/vP	vM
(p)222-980-0	Not enough data	Not enough data	(Z)-octadec-9-enyl oleate	BARWIPMJPCRCTP-CLFAGFIQSA-N	CCCCCCCC/C=C\CCCCCCCCOC(=O)CCCCCCC/C=C\CCCCCCCC	InChI=1S/C36H68O2/c1-3-5-7-9-11-13-15-17-19-21-23-25-27-29-31-33-35-38-36(37)34-32-30-28-26-24-22-20-18-16-14-12-10-8-6-4-2/h17-20H,3-16,21-35H2,1-2H3/b19-17-,20-18-	organic	3687-45-4	222-980-0	REACH	Arp et al. (2017)		100 - 1000 tonnes per annum	Y	https://echa.europa.eu/registration-dossier/-/registered-dossier/12441	https://echa.europa.eu/substance-information/-/substanceinfo/100.020.891		1	0	0	1	no conclusion/data	only limited QSAR data, est. t1/2 = 18d						-	-	-	-	-	-	-	-	-	-	-	-	8.49542	2.08964	17.7524	15.1445	-	not P	P	no conclusion/data	Not M
(p)210-258-8	PM	PM	α,2-dichlorotoluene	BASMANVIUSSIIM-UHFFFAOYSA-N	ClCc1ccccc1Cl	InChI=1S/C7H6Cl2/c8-5-6-3-1-2-4-7(6)9/h1-4H,5H2	organic	611-19-8	210-258-8	REACH	Arp et al. (2017)		Intermediate Use Only	N	https://echa.europa.eu/registration-dossier/-/registered-dossier/13926	https://echa.europa.eu/substance-information/-/substanceinfo/100.009.327		1	0	0	1	Potential P/vP++	est. t1/2 = 64d, weight-of-evidence (this study) based on all known QSARs and majority of biodegradation screen tests, e.g. OECD Guideline 301 C (Ready Biodegradability: Modified MITI Test (I));OECD Guideline 301 C (Ready Biodegradability: Modified MITI Test (I))						-	-	-	Potential P/vP	OECD Guideline 301 C (Ready Biodegradability: Modified MITI Test (I));OECD Guideline 301 C (Ready Biodegradability: Modified MITI Test (I))	2	0	0	0	0	0	0	48.911	1.31055	64.1002	5.87203	more deg info needed	vP	P	Potential P/vP++	M
(p)252-021-1	Not M	Not M	N-ethyl-N-[2-[1-(2-methylpropoxy)ethoxy]ethyl]-4-(phenylazo)aniline	BATVZJPOLFSGTD-UHFFFAOYSA-N	c1(N=Nc2ccccc2)ccc(N(CCOC(C)OCC(C)C)CC)cc1	InChI=1S/C22H31N3O2/c1-5-25(15-16-26-19(4)27-17-18(2)3)22-13-11-21(12-14-22)24-23-20-9-7-6-8-10-20/h6-14,18-19H,5,15-17H2,1-4H3	organic	34432-92-3	252-021-1	REACH	ProSP		100 - 1000 tonnes per annum	Y	https://echa.europa.eu/registration-dossier/-/registered-dossier/5682	https://echa.europa.eu/substance-information/-/substanceinfo/100.047.277		1	0	0	1	vP	est. t1/2 = 783d, weight-of-evidence (this study) based on all known QSARs and majority of biodegradation screen tests, e.g. OECD Guideline 301 B (Ready Biodegradability: CO2 Evolution Test);OECD Guideline 301 B (Ready Biodegradability: CO2 Evolution Test)						-	-	-	Potential P/vP	OECD Guideline 301 B (Ready Biodegradability: CO2 Evolution Test);OECD Guideline 301 B (Ready Biodegradability: CO2 Evolution Test)	2	0	0	0	0	0	0	338.49	2.31323	783.006	4.91175	Pscreen	P	P	Potential P/vP++	Not M
(p)203-406-8	Not P	Not P	1-methylpiperidin-4-ol	BAUWRHPMUVYFOD-UHFFFAOYSA-N	CN1CCC(O)CC1	InChI=1S/C6H13NO/c1-7-4-2-6(8)3-5-7/h6,8H,2-5H2,1H3	organic	106-52-5	203-406-8	REACH	QSARtoolbox		0 - 10 tonnes per annum;Intermediate Use Only	N	https://echa.europa.eu/registration-dossier/-/registered-dossier/19249;https://echa.europa.eu/registration-dossier/-/registered-dossier/22219	https://echa.europa.eu/substance-information/-/substanceinfo/100.003.098		1	0	0	1	Not P	Not P (readily biodeg): OECD Guideline 301 A (Ready Biodegradability: DOC Die Away Test);OECD Guideline 301 A (Ready Biodegradability: DOC Die Away Test)						-	-	-	Not P (readily biodeg)	OECD Guideline 301 A (Ready Biodegradability: DOC Die Away Test);OECD Guideline 301 A (Ready Biodegradability: DOC Die Away Test)	0	0	2	0	0	0	0	21.3997	1.32099	28.2687	4.68242	-	P	-	Not P	vM
(p)200-820-0;(s2)244-787-0;(t1)200-823-7;(t1)204-697-4;(t1-1)214-675-6;(t2-1)200-875-0;(t2-1)216-166-4;(t2-1)221-614-7;(s1)209-795-0	Not P	Not P	Methylamine	BAVYZALUXZFZLV-UHFFFAOYSA-N	CN	InChI=1S/CH5N/c1-2/h2H2,1H3	pseudorganic	74-89-5	200-820-0	REACH	Arp et al. (2017)		10 - 100 tonnes per annum;Intermediate Use Only	Y	https://echa.europa.eu/registration-dossier/-/registered-dossier/15017;https://echa.europa.eu/registration-dossier/-/registered-dossier/23029	https://echa.europa.eu/substance-information/-/substanceinfo/100.000.746	r1380;r1380;r1380;r1380;r1380;r1380	1	2	6	9	Not P	Not P (readily biodeg): OECD Guideline 301 C (Ready Biodegradability: Modified MITI Test (I));OECD Guideline 301 C (Ready Biodegradability: Modified MITI Test (I))						-	-	-	Not P (readily biodeg)	OECD Guideline 301 C (Ready Biodegradability: Modified MITI Test (I));OECD Guideline 301 C (Ready Biodegradability: Modified MITI Test (I))	0	0	2	0	0	0	0	8.90601	1.30914	11.6592	7.55791	-	not P	Not P	Not P	M
(p)200-184-4	Not P	Not P	Nadide	BAWFJGJZGIEFAR-UHFFFAOYSA-N	Nc1c2c(ncn1)n(C1C(O)C(O)C(COP(=O)(O)OP(=O)([O-])OCC3C(O)C(O)C([n+]4cccc(C(=O)N)c4)O3)O1)cn2	InChI=1S/C21H27N7O14P2/c22-17-12-19(25-7-24-17)28(8-26-12)21-16(32)14(30)11(41-21)6-39-44(36,37)42-43(34,35)38-5-10-13(29)15(31)20(40-10)27-3-1-2-9(4-27)18(23)33/h1-4,7-8,10-11,13-16,20-21,29-32H,5-6H2,(H5-,22,23,24,25,33,34,35,36,37)	organic	53-84-9	200-184-4	REACH	Arp et al. (2017)		0 - 10 tonnes per annum	N	https://echa.europa.eu/registration-dossier/-/registered-dossier/10862	https://echa.europa.eu/substance-information/-/substanceinfo/100.000.169		1	0	0	1	Not P	Not P (readily biodeg): OECD Guideline 301 B (Ready Biodegradability: CO2 Evolution Test);OECD Guideline 301 B (Ready Biodegradability: CO2 Evolution Test)						-	-	-	Not P (readily biodeg)	OECD Guideline 301 B (Ready Biodegradability: CO2 Evolution Test);OECD Guideline 301 B (Ready Biodegradability: CO2 Evolution Test)	0	0	2	0	0	0	0	104.572	4.64203	485.427	-	Pscreen	P	P	Not P	vM
(p)209-573-3	Not P	Not P	3-methoxyacetophenone	BAYUSCHCCGXLAY-UHFFFAOYSA-N	COc1cccc(c1)C(=O)C	InChI=1S/C9H10O2/c1-7(10)8-4-3-5-9(6-8)11-2/h3-6H,1-2H3	organic	586-37-8	209-573-3	REACH	QSARtoolbox		0 - 10 tonnes per annum	N	https://echa.europa.eu/registration-dossier/-/registered-dossier/17382	https://echa.europa.eu/substance-information/-/substanceinfo/100.008.705		1	0	0	1	Not P	Not P (readily biodeg): EU Method C.4-D (Determination of the "Ready" Biodegradability - Manometric Respirometry Test);EU Method C.4-D (Determination of the "Ready" Biodegradability - Manometric Respirometry Test);OECD Guideline 301 F (Ready Biodegradability: Manometric Respirometry Test);OECD Guideline 301 F (Ready Biodegradability: Manometric Respirometry Test)						-	-	-	Not P (readily biodeg)	EU Method C.4-D (Determination of the "Ready" Biodegradability - Manometric Respirometry Test);EU Method C.4-D (Determination of the "Ready" Biodegradability - Manometric Respirometry Test);OECD Guideline 301 F (Ready Biodegradability: Manometric Respirometry Test);OECD Guideline 301 F (Ready Biodegradability: Manometric Respirometry Test)	0	0	4	0	0	0	0	14.1229	1.13256	15.995	4.42749	-	not P	-	Not P	vM
(p)600-891-1	Potential PMT/vPvM	Potential PMT/vPvM	17 beta-Hydroxy-5(10)-estren-3-one	BAZGVDKAIHZPOH-UHFFFAOYSA-N	CC12CCC3C(CCC4=C3CCC(=O)C4)C1CCC2O	InChI=1S/C18H26O2/c1-18-9-8-14-13-5-3-12(19)10-11(13)2-4-15(14)16(18)6-7-17(18)20/h14-17,20H,2-10H2,1H3	organic	1089-78-7	600-891-1	REACH	QSARtoolbox		Intermediate Use Only	N	https://echa.europa.eu/registration-dossier/-/registered-dossier/17888	https://echa.europa.eu/substance-information/-/substanceinfo/100.129.622		1	0	0	1	Potential P/vP	est. t1/2 = 35d, weight-of-evidence (this study) based on all known QSARs and majority of biodegradation screen tests, e.g. OECD Guideline 301 F (Ready Biodegradability: Manometric Respirometry Test);OECD Guideline 301 F (Ready Biodegradability: Manometric Respirometry Test)						-	-	-	Potential P/vP	OECD Guideline 301 F (Ready Biodegradability: Manometric Respirometry Test);OECD Guideline 301 F (Ready Biodegradability: Manometric Respirometry Test)	2	0	0	0	0	0	0	28.922	1.19457	34.5494	-	more deg info needed	P	-	Potential P/vP	Pot. M/vM
(p)219-553-6	Not M	Potential PMT/vPvM	[[(2-ethylhexyl)oxy]methyl]oxirane	BBBUAWSVILPJLL-UHFFFAOYSA-N	CCCCC(CC)COCC1CO1	InChI=1S/C11H22O2/c1-3-5-6-10(4-2)7-12-8-11-9-13-11/h10-11H,3-9H2,1-2H3	organic	2461-15-6	219-553-6	REACH	Arp et al. (2017)		100 - 1000 tonnes per annum	Y	https://echa.europa.eu/registration-dossier/-/registered-dossier/13238	https://echa.europa.eu/substance-information/-/substanceinfo/100.017.776		1	0	0	1	Potential P/vP++	est. t1/2 = 85d, weight-of-evidence (this study) based on all known QSARs and majority of biodegradation screen tests, e.g. EPA OPPTS 835.3100 (Aerobic Aquatic Biodegradation);EPA OPPTS 835.3100 (Aerobic Aquatic Biodegradation);EU Method C.4-D (Determination of the "Ready" Biodegradability - Manometric Respirometry Test);EU Method C.4-D (Determination of the "Ready" Biodegradability - Manometric …						-	-	-	Potential P/vP	EPA OPPTS 835.3100 (Aerobic Aquatic Biodegradation);EPA OPPTS 835.3100 (Aerobic Aquatic Biodegradation);EU Method C.4-D (Determination of the "Ready" Biodegradability - Manometric Respirometry Test);EU Method C.4-D (Determination of the "Ready" Biodegradability - Manometric Respirometry Test);OECD Guideline 301 F (Ready Biodegradability: Manometric Respirometry Test)	6	0	0	0	0	0	0	22.2614	3.80656	84.7392	5.14474	-	P	P	Potential P/vP++	Not M
(p)202-848-9;(p)905-559-2	PMT	vPvM & PMT	4-vinylcyclohexene	BBDKZWKEPDTENS-UHFFFAOYSA-N	C=CC1CCC=CC1	InChI=1S/C8H12/c1-2-8-6-4-3-5-7-8/h2-4,8H,1,5-7H2	organic	100-40-3	202-848-9	REACH	Arp et al. (2017)		Intermediate Use Only	N	https://echa.europa.eu/registration-dossier/-/registered-dossier/12340	https://echa.europa.eu/substance-information/-/substanceinfo/100.002.590		2	0	0	2	Potential P/vP++	est. t1/2 = 22d, weight-of-evidence (this study) based on all known QSARs and majority of biodegradation screen tests, e.g. OECD Guideline 301 C (Ready Biodegradability: Modified MITI Test (I));OECD Guideline 301 C (Ready Biodegradability: Modified MITI Test (I))						-	-	-	Potential P/vP	OECD Guideline 301 C (Ready Biodegradability: Modified MITI Test (I));OECD Guideline 301 C (Ready Biodegradability: Modified MITI Test (I))	2	0	0	0	0	0	0	15.8075	1.39553	22.0598	3.88538	-	vP	P	Potential P/vP++	M
(p)204-927-3	Not M	Not M	Pyrene	BBEAQIROQSPTKN-UHFFFAOYSA-N	c1ccc2ccc3cccc4ccc1c2c34	InChI=1S/C16H10/c1-3-11-7-9-13-5-2-6-14-10-8-12(4-1)15(11)16(13)14/h1-10H	organic	129-00-0	204-927-3	REACH	Arp et al. (2017)		Intermediate Use Only	N	https://echa.europa.eu/registration-dossier/-/registered-dossier/12145	https://echa.europa.eu/substance-information/-/substanceinfo/100.004.481		1	0	0	1	vP	on SVHC list - vPvB substance	X	X				-	-	-	-	-	-	-	-	-	-	-	-	139.809	1.60856	224.89	237.283	Pscreen	P	P	Potential P/vP	Not M
(p)202-549-3	Potential PMT/vPvM	Potential PMT/vPvM	3-nitro-p-toluic acid	BBEWSMNRCUXQRF-UHFFFAOYSA-N	Cc1ccc(C(=O)O)cc1N(=O)=O	InChI=1S/C8H7NO4/c1-5-2-3-6(8(10)11)4-7(5)9(12)13/h2-4H,1H3,(H,10,11)	organic	96-98-0	202-549-3	REACH	Arp et al. (2017)		Intermediate Use Only	N	https://echa.europa.eu/registration-dossier/-/registered-dossier/5345	https://echa.europa.eu/substance-information/-/substanceinfo/100.002.319		1	0	0	1	Potential P/vP	est. t1/2 = 32d, and consistency across all tested QSARs						-	-	-	-	-	-	-	-	-	-	-	-	28.0731	1.14736	32.2098	3.55041	-	P	P	Potential P/vP	vM
(p)441-810-8	Not P	Not P	3,4-dihydroxy-5-nitrobenzaldehyde	BBFJODMCHICIAA-UHFFFAOYSA-N	c1(O)c(O)c(N(=O)=O)cc(C=O)c1	InChI=1S/C7H5NO5/c9-3-4-1-5(8(12)13)7(11)6(10)2-4/h1-3,10-11H	organic	116313-85-0	441-810-8	REACH	ProSP		Tonnage Data Confidential;Intermediate Use Only	N	https://echa.europa.eu/registration-dossier/-/registered-dossier/9960;https://echa.europa.eu/registration-dossier/-/registered-dossier/20520	https://echa.europa.eu/substance-information/-/substanceinfo/100.103.763		1	0	0	1	Not P	Not P (readily biodeg): EU Method C.4-F (Determination of the "Ready" Biodegradability - MITI Test);EU Method C.4-F (Determination of the "Ready" Biodegradability - MITI Test)						-	-	-	Not P (readily biodeg)	EU Method C.4-F (Determination of the "Ready" Biodegradability - MITI Test);EU Method C.4-F (Determination of the "Ready" Biodegradability - MITI Test)	0	0	2	0	0	0	0	14.2133	1.27028	18.0548	4.58537	-	P	Not P	Not P	vM
(p)225-862-7	Not M	Not M	4-anilino-3-nitro-N-phenylbenzenesulphonamide	BBFRYSKTTHYWQZ-UHFFFAOYSA-N	O=N(=O)c1cc(ccc1Nc1ccccc1)S(=O)(=O)Nc1ccccc1	InChI=1S/C18H15N3O4S/c22-21(23)18-13-16(26(24,25)20-15-9-5-2-6-10-15)11-12-17(18)19-14-7-3-1-4-8-14/h1-13,19-20H	organic	5124-25-4	225-862-7	REACH	QSARtoolbox		10 - 100 tonnes per annum	Y	https://echa.europa.eu/registration-dossier/-/registered-dossier/10331	https://echa.europa.eu/substance-information/-/substanceinfo/100.023.511		1	0	0	1	vP	est. t1/2 = 1 062d, weight-of-evidence (this study) based on all known QSARs and majority of biodegradation screen tests, e.g. OECD Guideline 301 C (Ready Biodegradability: Modified MITI Test (I));OECD Guideline 301 C (Ready Biodegradability: Modified MITI Test (I))						-	-	-	Potential P/vP	OECD Guideline 301 C (Ready Biodegradability: Modified MITI Test (I));OECD Guideline 301 C (Ready Biodegradability: Modified MITI Test (I))	2	0	0	0	0	0	0	194.412	5.46509	1062.48	3.55812	Pscreen	vP	-	Potential P/vP	Not M
(p)814-835-0	Not P	Not P	[2-(Isopropoxycarbonyloxy)-benzoyl]-benzoylperoxide	BBIBHXJTVUHJED-UHFFFAOYSA-N	CC(C)OC(=O)Oc1c(cccc1)C(=O)OOC(=O)c1ccccc1	InChI=1S/C18H16O7/c1-12(2)22-18(21)23-15-11-7-6-10-14(15)17(20)25-24-16(19)13-8-4-3-5-9-13/h3-12H,1-2H3	organic	1310672-91-3	814-835-0	REACH	Chemaxon		0 - 10 tonnes per annum	N	https://echa.europa.eu/registration-dossier/-/registered-dossier/27234	https://echa.europa.eu/substance-information/-/substanceinfo/100.248.479		1	0	0	1	Not P	Not P (readily biodeg): EU Method C.4-D (Determination of the "Ready" Biodegradability - Manometric Respirometry Test) May 2008;OECD Guideline 301 F (Ready Biodegradability: Manometric Respirometry Test) adopted July 17, 1992						-	-	-	Not P (readily biodeg)	EU Method C.4-D (Determination of the "Ready" Biodegradability - Manometric Respirometry Test) May 2008;OECD Guideline 301 F (Ready Biodegradability: Manometric Respirometry Test) adopted July 17, 1992	0	0	0	2	0	0	0	46.0324	2.32153	106.866	-	more deg info needed	P	-	Not P	Pot. M/vM
(p)418-280-1	Not enough data	Not enough data	2,2-(1,4-phenylene)bis((4H-3,1-benzoxazine-4-one)	BBITXNWQALLODC-UHFFFAOYSA-N	c1(=O)c2c(cccc2)nc(c2ccc(c3nc4c(c(=O)o3)cccc4)cc2)o1	InChI=1S/C22H12N2O4/c25-21-15-5-1-3-7-17(15)23-19(27-21)13-9-11-14(12-10-13)20-24-18-8-4-2-6-16(18)22(26)28-20/h1-12H	organic	18600-59-4	418-280-1	REACH	ProSP		10 - 100 tonnes per annum;10+ tonnes per annum	Y	https://echa.europa.eu/registration-dossier/-/registered-dossier/11265;https://echa.europa.eu/registration-dossier/-/registered-dossier/9681	https://echa.europa.eu/substance-information/-/substanceinfo/100.101.710		1	0	0	1	no conclusion/data	no data						-	-	-	-	-	-	-	-	-	-	-	-	-	-	notP	5.96009	-	-	P	no conclusion/data	Not M
(p)414-200-4	Not M	Not M	(+/-) tetrahydrofurfuryl (R)-2-[4-(6-chloroquinoxalin-2-yloxy)phenyloxy]propionate	BBKDWPHJZANJGB-IKJXHCRLSA-N	C[C@@H](Oc1ccc(Oc2cnc3cc(Cl)ccc3n2)cc1)C(=O)OCC1CCCO1	InChI=1S/C22H21ClN2O5/c1-14(22(26)28-13-18-3-2-10-27-18)29-16-5-7-17(8-6-16)30-21-12-24-20-11-15(23)4-9-19(20)25-21/h4-9,11-12,14,18H,2-3,10,13H2,1H3/t14-,18?/m1/s1	organic	-	414-200-4	REACH	Chemaxon		Tonnage Data Confidential	N	https://echa.europa.eu/registration-dossier/-/registered-dossier/9943	https://echa.europa.eu/substance-information/-/substanceinfo/100.101.332		1	0	0	1	Potential P/vP	est. t1/2 = 81d, and BIOWIN screen tool as recommended in the PBT guideline						-	-	-	-	-	-	-	-	-	-	-	-	49.4089	1.63953	81.0071	-	Pscreen	P	-	Potential P/vP	Not M
(p)423-290-4	Not M	Potential PMT/vPvM	(3-chlorophenyl)-(4-methoxy-3-nitrophenyl)methanone	BBKNLCMVMVDRJA-UHFFFAOYSA-N	COc1ccc(cc1N(=O)=O)C(=O)c1cccc(Cl)c1	InChI=1S/C14H10ClNO4/c1-20-13-6-5-10(8-12(13)16(18)19)14(17)9-3-2-4-11(15)7-9/h2-8H,1H3	organic	66938-41-8	423-290-4	REACH	Chemaxon		Tonnage Data Confidential	N	https://echa.europa.eu/registration-dossier/-/registered-dossier/4810	https://echa.europa.eu/substance-information/-/substanceinfo/100.102.184		1	0	0	1	Potential P/vP	est. t1/2 = 128d, and BIOWIN screen tool as recommended in the PBT guideline						-	-	-	-	-	-	-	-	-	-	-	-	91.3278	1.40471	128.289	3.54321	Pscreen	P	-	Potential P/vP	Not M
(p)203-897-9	Not P	Not P	Heptan-1-ol	BBMCTIGTTCKYKF-UHFFFAOYSA-N	CCCCCCCO	InChI=1S/C7H16O/c1-2-3-4-5-6-7-8/h8H,2-7H2,1H3	organic	111-70-6	203-897-9	REACH	Arp et al. (2017)		1000 - 10000 tonnes per annum	Y	https://echa.europa.eu/registration-dossier/-/registered-dossier/5921	https://echa.europa.eu/substance-information/-/substanceinfo/100.003.544		1	0	0	1	Not P	Not P (readily biodeg): OECD Guideline 301 F (Ready Biodegradability: Manometric Respirometry Test);OECD Guideline 301 F (Ready Biodegradability: Manometric Respirometry Test)						-	-	-	Not P (readily biodeg)	OECD Guideline 301 F (Ready Biodegradability: Manometric Respirometry Test);OECD Guideline 301 F (Ready Biodegradability: Manometric Respirometry Test)	0	0	2	0	0	0	0	4.99293	1.5849	7.91331	4.9299	-	not P	Not P	Not P	vM
(p)606-195-4	Not enough data	Not enough data	4-[(4-Oxo-1,4-dihydropyrimidin-2-yl)amino]benzonitrile	BBNOJNASJQRRSH-UHFFFAOYSA-N	O=c1cc[nH]c(Nc2ccc(cc2)C#N)n1	InChI=1S/C11H8N4O/c12-7-8-1-3-9(4-2-8)14-11-13-6-5-10(16)15-11/h1-6H,(H2,13,14,15,16)	organic	189956-45-4	606-195-4	REACH	QSARtoolbox		0 - 10 tonnes per annum	N	https://echa.europa.eu/registration-dossier/-/registered-dossier/25363	https://echa.europa.eu/substance-information/-/substanceinfo/100.124.937		1	0	0	1	no conclusion/data	no data						-	-	-	-	-	-	-	-	-	-	-	-	-	-	notP	3.5302	-	-	P	no conclusion/data	vM
(p)286-490-9	Not P, Not M	Not P, Not M	Glycerides, C16-18 mono- and di-	BBNYCLAREVXOSG-UHFFFAOYSA-N	OCC(CO)OC(=O)CCCCCCCCCCCCCCC	InChI=1S/C19H38O4/c1-2-3-4-5-6-7-8-9-10-11-12-13-14-15-19(22)23-18(16-20)17-21/h18,20-21H,2-17H2,1H3	organic	85251-77-0	286-490-9	REACH	ProSP	mixture	10000+ tonnes per annum	Y	https://echa.europa.eu/registration-dossier/-/registered-dossier/15236	https://echa.europa.eu/substance-information/-/substanceinfo/100.078.600		1	0	0	1	Not P	est. t1/2 = 6d, and consistency across all tested QSARs						-	-	-	-	-	-	-	-	-	-	-	-	3.20104	1.91113	6.11758	5.67615	-	not P	Not P	Not P	Not M
(p)259-701-7	Potential PMT/vPvM	PM	17β-hydroxy-17-(3-hydroxypropyl)androst-4-ene-4-one	BBQBWWOTUMFPIE-UHFFFAOYSA-N	C1(O)(CCCO)C2(C)C(C3C(C4(C)C(=CC(=O)CC4)CC3)CC2)CC1	InChI=1S/C22H34O3/c1-20-10-6-16(24)14-15(20)4-5-17-18(20)7-11-21(2)19(17)8-12-22(21,25)9-3-13-23/h14,17-19,23,25H,3-13H2,1-2H3	organic	55542-27-3	259-701-7	REACH	ProSP		Intermediate Use Only	N	https://echa.europa.eu/registration-dossier/-/registered-dossier/11650	https://echa.europa.eu/substance-information/-/substanceinfo/100.054.256		1	0	0	1	Potential P/vP++	est. t1/2 = 198d, weight-of-evidence (this study) based on all known QSARs and majority of biodegradation screen tests, e.g. OECD Guideline 301 D (Ready Biodegradability: Closed Bottle Test);OECD Guideline 301 D (Ready Biodegradability: Closed Bottle Test)						-	-	-	Potential P/vP	OECD Guideline 301 D (Ready Biodegradability: Closed Bottle Test);OECD Guideline 301 D (Ready Biodegradability: Closed Bottle Test)	2	0	0	0	0	0	0	76.6224	2.58753	198.263	-	Pscreen	P	P	Potential P/vP++	Pot. M/vM
(p)424-620-1	Not enough data	Not enough data	1-phenyl-3-(p-toluenesulfonyl)urea	BBQLCKFJEDETJU-UHFFFAOYSA-N	Cc1ccc(cc1)S(=O)(=O)NC(=O)Nc1ccccc1	InChI=1S/C14H14N2O3S/c1-11-7-9-13(10-8-11)20(18,19)16-14(17)15-12-5-3-2-4-6-12/h2-10H,1H3,(H2,15,16,17)	organic	13909-63-2	424-620-1	REACH	Chemaxon		0 - 10 tonnes per annum;Tonnage Data Confidential	N	https://echa.europa.eu/registration-dossier/-/registered-dossier/10187;https://echa.europa.eu/registration-dossier/-/registered-dossier/4394	https://echa.europa.eu/substance-information/-/substanceinfo/100.102.313		1	0	0	1	no conclusion/data	only limited QSAR data, est. t1/2 = 130d						-	-	-	-	-	-	-	-	-	-	-	-	45.0046	2.8964	130.351	3.3639	-	P	-	no conclusion/data	vM
(p)411-780-0	Not enough data	Not enough data	2-(2-iodoethyl)-1,3-propanediol diacetate	BBRUXHDMYDKKTH-UHFFFAOYSA-N	CC(=O)OCC(CCI)COC(=O)C	InChI=1S/C9H15IO4/c1-7(11)13-5-9(3-4-10)6-14-8(2)12/h9H,3-6H2,1-2H3	organic	127047-77-2	411-780-0	REACH	Chemaxon		Tonnage Data Confidential	N	https://echa.europa.eu/registration-dossier/-/registered-dossier/2482	https://echa.europa.eu/substance-information/-/substanceinfo/100.101.120		1	0	0	1	no conclusion/data	only limited QSAR data, est. t1/2 = 15d						-	-	-	-	-	-	-	-	-	-	-	-	11.1722	1.37449	15.3561	5.14231	-	not P	-	no conclusion/data	Pot. M/vM
(p)604-110-5	Not enough data	Not enough data	2-(2-nitroethenyl)-1-benzoate benzeneethanol	BBTWEYHOWDYJLL-UHFFFAOYSA-N	O=N(=O)C=Cc1ccccc1CCOC(=O)c1ccccc1	InChI=1S/C17H15NO4/c19-17(16-8-2-1-3-9-16)22-13-11-15-7-5-4-6-14(15)10-12-18(20)21/h1-10,12H,11,13H2	organic	139122-16-0	604-110-5	REACH	QSARtoolbox		Intermediate Use Only	N	https://echa.europa.eu/registration-dossier/-/registered-dossier/25351	https://echa.europa.eu/substance-information/-/substanceinfo/100.117.775		1	0	0	1	no conclusion/data	only limited QSAR data, est. t1/2 = 35d						-	-	-	-	-	-	-	-	-	-	-	-	19.9793	1.75267	35.0171	-	-	P	-	no conclusion/data	Not M
(p)201-947-4	Potential PMT/vPvM	Potential PMT/vPvM	4-nitro-m-xylene	BBUPBICWUURTNP-UHFFFAOYSA-N	Cc1cc(c(cc1)N(=O)=O)C	InChI=1S/C8H9NO2/c1-6-3-4-8(9(10)11)7(2)5-6/h3-5H,1-2H3	organic	89-87-2	201-947-4	REACH	Arp et al. (2017)		Intermediate Use Only	N	https://echa.europa.eu/registration-dossier/-/registered-dossier/12516	https://echa.europa.eu/substance-information/-/substanceinfo/100.001.771		1	0	0	1	Potential P/vP	est. t1/2 = 65d, and consistency across all tested QSARs						-	-	-	-	-	-	-	-	-	-	-	-	43.343	1.51068	65.4773	4.07448	more deg info needed	P	P	Potential P/vP	M
(p)274-660-5	Not enough data	Not enough data	5-[(4-chloro-2-nitrophenyl)azo]-1-ethyl-1,2-dihydro-6-hydroxy-4-methyl-2-oxonicotinonitrile	BBVOMHRLNCRXRH-UHFFFAOYSA-N	CCn1c(=O)c(C#N)c(C)c(N=Nc2ccc(Cl)cc2N(=O)=O)c1O	InChI=1S/C15H12ClN5O4/c1-3-20-14(22)10(7-17)8(2)13(15(20)23)19-18-11-5-4-9(16)6-12(11)21(24)25/h4-6,23H,3H2,1-2H3	organic	70528-90-4	274-660-5	REACH	QSARtoolbox		10 - 100 tonnes per annum	Y	https://echa.europa.eu/registration-dossier/-/registered-dossier/16404	https://echa.europa.eu/substance-information/-/substanceinfo/100.067.851		1	0	0	1	no conclusion/data	no data						-	-	-	-	-	-	-	-	-	-	-	-	937.463	-	-	3.35081	-	-	-	no conclusion/data	vM
(p)616-818-1	Not enough data	Not enough data	methyl 4-amino-5-ethylsulfonyl-2-methoxybenzoate	BBWJVKZAKHIKRQ-UHFFFAOYSA-N	CCS(=O)(=O)c1cc(C(=O)OC)c(OC)cc1N	InChI=1S/C11H15NO5S/c1-4-18(14,15)10-5-7(11(13)17-3)9(16-2)6-8(10)12/h5-6H,4,12H2,1-3H3	organic	80036-89-1	616-818-1	REACH	QSARtoolbox		Intermediate Use Only	N	https://echa.europa.eu/registration-dossier/-/registered-dossier/22493	https://echa.europa.eu/substance-information/-/substanceinfo/100.129.159		1	0	0	1	no conclusion/data	only limited QSAR data, est. t1/2 = 30d						-	-	-	-	-	-	-	-	-	-	-	-	22.1516	1.33535	29.5801	3.34829	-	P	-	no conclusion/data	vM
(p)226-149-3	Not P, Not M	Not P, Not M	Octyl laurate	BBZAGOMQOSEWBH-UHFFFAOYSA-N	CCCCCCCCCCCC(=O)OCCCCCCCC	InChI=1S/C20H40O2/c1-3-5-7-9-11-12-13-14-16-18-20(21)22-19-17-15-10-8-6-4-2/h3-19H2,1-2H3	organic	5303-24-2	226-149-3	REACH	Chemaxon		10 - 100 tonnes per annum	Y	https://echa.europa.eu/registration-dossier/-/registered-dossier/24603	https://echa.europa.eu/substance-information/-/substanceinfo/100.023.773		1	0	0	1	Not P	Not P (readily biodeg): EPA OPPTS 835.3110 (Ready Biodegradability);EU Method C.4-C (Determination of the "Ready" Biodegradability - Carbon Dioxide Evolution Test);OECD Guideline 301 B (Ready Biodegradability: CO2 Evolution Test) 1992						-	-	-	Not P (readily biodeg)	EPA OPPTS 835.3110 (Ready Biodegradability);EU Method C.4-C (Determination of the "Ready" Biodegradability - Carbon Dioxide Evolution Test);OECD Guideline 301 B (Ready Biodegradability: CO2 Evolution Test) 1992	0	0	2	0	0	0	0	5.09624	1.61128	8.21147	5.69822	-	not P	-	Not P	Not M
(p)211-643-3	Not M	Potential PMT/vPvM	1,1,1,2,3,3,3-heptafluoro-2-iodopropane	BBZVTTKMXRPMHZ-UHFFFAOYSA-N	FC(F)(F)C(F)(I)C(F)(F)F	InChI=1S/C3F7I/c4-1(11,2(5,6)7)3(8,9)10	organic	677-69-0	211-643-3	REACH	QSARtoolbox		Intermediate Use Only	N	https://echa.europa.eu/registration-dossier/-/registered-dossier/23561	https://echa.europa.eu/substance-information/-/substanceinfo/100.010.586		1	0	0	1	Potential P/vP++	apolar PFAS, est. t1/2 = 1 366d, weight-of-evidence (this study) based on all used QSARs and no biodeg. observed in majority of biodegradation screen tests for substance/main transformation products, e.g. -					apolar PFAS	-	-	-	-	-	-	-	-	-	-	-	-	309.93	4.40829	1366.26	7.56076	Pscreen	P	-	Potential P/vP++	Not M
(p)696-543-1	Not enough data	Not enough data	2-Bromo-4-chloro-1-isopropylbenzene	BCARRKVCHXVTJE-UHFFFAOYSA-N	CC(C)c1c(Br)cc(Cl)cc1	InChI=1S/C9H10BrCl/c1-6(2)8-4-3-7(11)5-9(8)10/h3-6H,1-2H3	organic	1369828-32-9	696-543-1	REACH	Chemaxon		Intermediate Use Only	N	https://echa.europa.eu/registration-dossier/-/registered-dossier/22046	https://echa.europa.eu/substance-information/-/substanceinfo/100.225.924		1	0	0	1	no conclusion/data	only limited QSAR data, est. t1/2 = 90d						-	-	-	-	-	-	-	-	-	-	-	-	69.0846	1.29714	89.6124	3.49046	more deg info needed	P	-	no conclusion/data	Not M
(p)276-764-6	Not enough data	Not enough data	(S)-3-(benzoylthio)-2-methylpropionic acid	BCAYPPFBOJCRPN-UHFFFAOYSA-N	CC(CSC(=O)c1ccccc1)C(=O)O	InChI=1S/C11H12O3S/c1-8(10(12)13)7-15-11(14)9-5-3-2-4-6-9/h2-6,8H,7H2,1H3,(H,12,13)	organic	72679-02-8	276-764-6	REACH	QSARtoolbox		Intermediate Use Only	N	https://echa.europa.eu/registration-dossier/-/registered-dossier/25686	https://echa.europa.eu/substance-information/-/substanceinfo/100.069.764		1	0	0	1	no conclusion/data	only limited QSAR data, est. t1/2 = 17d						-	-	-	-	-	-	-	-	-	-	-	-	10.5624	1.63519	17.2715	-	-	not P	-	no conclusion/data	vM
(p)204-075-2	PM	PM	Octafluorocyclobutane	BCCOBQSFUDVTJQ-UHFFFAOYSA-N	FC1(F)C(F)(F)C(F)(F)C1(F)F	InChI=1S/C4F8/c5-1(6)2(7,8)4(11,12)3(1,9)10	organic	115-25-3	204-075-2	REACH	QSARtoolbox		10000 - 100000 tonnes per annum	Y	https://echa.europa.eu/registration-dossier/-/registered-dossier/21694	https://echa.europa.eu/substance-information/-/substanceinfo/100.003.705		1	0	0	1	Potential P/vP++	apolar PFAS, est. t1/2 = 222d, weight-of-evidence (this study) based on all used QSARs and no biodeg. observed in majority of biodegradation screen tests for substance/main transformation products, e.g. -					apolar PFAS	-	-	-	-	-	-	-	-	-	-	-	-	139.168	1.59527	222.011	9.92403	Pscreen	P	-	Potential P/vP++	vM
(p)815-500-1	Not M	Potential PMT/vPvM	1,3-dioxane, 2-(3,3-dimethyl-1-cyclohexen-1-yl)-2,5,5-trimethyl	BCDNXQILXGVEPG-UHFFFAOYSA-N	CC1(C)COC(C)(OC1)C1=CC(C)(C)CCC1	InChI=1S/C15H26O2/c1-13(2)8-6-7-12(9-13)15(5)16-10-14(3,4)11-17-15/h9H,6-8,10-11H2,1-5H3	organic	1853175-99-1	815-500-1	REACH	Chemaxon		0 - 10 tonnes per annum	N	https://echa.europa.eu/registration-dossier/-/registered-dossier/26503	https://echa.europa.eu/substance-information/-/substanceinfo/100.249.604		1	0	0	1	Potential P/vP	est. t1/2 = 638d, and BIOWIN screen tool as recommended in the PBT guideline						-	-	-	-	-	-	-	-	-	-	-	-	211.1	3.02086	637.705	-	Pscreen	P	-	Potential P/vP	Not M
(p)917-473-2;(p)927-721-1	Potential PMT/vPvM	Potential PMT/vPvM	2-(2,4-difluorophenyl)-3-(5-fluoropyrimidin-4-yl)-1-(1H-1,2,4-triazol-1-yl)butan-2-yl [(1R)-7,7-dimethyl-2-oxobicyclo[2.2.1]heptan-1-yl]methanesulfonate	BCEHBSKCWLPMDN-UHFFFAOYSA-N	C(O)(c1c(F)cc(F)cc1)(C(C)c1c(F)cncn1)Cn1cncn1	InChI=1S/C16H14F3N5O/c1-10(15-14(19)5-20-7-22-15)16(25,6-24-9-21-8-23-24)12-3-2-11(17)4-13(12)18/h2-5,7-10,25H,6H2,1H3	organic	-	917-473-2	REACH	ProSP	mixture	Intermediate Use Only	N	https://echa.europa.eu/registration-dossier/-/registered-dossier/10193	https://echa.europa.eu/substance-information/-/substanceinfo/100.111.326		2	0	0	2	Potential P/vP	est. t1/2 = 23 854d, and BIOWIN screen tool as recommended in the PBT guideline						-	-	-	-	-	-	-	-	-	-	-	-	1248.01	19.1136	23854	3.35329	Pscreen	P	P	Potential P/vP	vM
(p)200-042-1	Not M	Potential PMT/vPvM	Imipramine	BCGWQEUPMDMJNV-UHFFFAOYSA-N	CN(C)CCCN1c2ccccc2CCc2ccccc12	InChI=1S/C19H24N2/c1-20(2)14-7-15-21-18-10-5-3-8-16(18)12-13-17-9-4-6-11-19(17)21/h3-6,8-11H,7,12-15H2,1-2H3	organic	50-49-7	200-042-1	REACH	QSARtoolbox		Intermediate Use Only	N	https://echa.europa.eu/registration-dossier/-/registered-dossier/20142	https://echa.europa.eu/substance-information/-/substanceinfo/100.000.039		1	0	0	1	Potential P/vP	est. t1/2 = 301d, and BIOWIN screen tool as recommended in the PBT guideline						-	-	-	-	-	-	-	-	-	-	-	-	154.917	1.94083	300.667	5.34064	Pscreen	P	-	Potential P/vP	Not M
(p)941-761-7	Not enough data	Not enough data	2-chloro-4-(1H-pyrazol-3-yl)benzonitrile	BCINLNFBTLIGBU-UHFFFAOYSA-N	Clc1cc(ccc1C#N)c1ccn[nH]1	InChI=1S/C10H6ClN3/c11-9-5-7(1-2-8(9)6-12)10-3-4-13-14-10/h1-5H,(H,13,14)	organic	1297537-37-1	941-761-7	REACH	Chemaxon		Intermediate Use Only	N	https://echa.europa.eu/registration-dossier/-/registered-dossier/18905	https://echa.europa.eu/substance-information/-/substanceinfo/100.235.510		1	0	0	1	no conclusion/data	only limited QSAR data, est. t1/2 = 65d						-	-	-	-	-	-	-	-	-	-	-	-	36.8286	1.77659	65.4294	-	-	P	-	no conclusion/data	Pot. M/vM
(p)810-810-3	Not M	Potential PMT/vPvM	bis((7-isopropyl-1,4a-dimethyl-1,2,3,4.4a.5.6.7.8.9.10.10a-dodecahydrophenanthrene-1-carbonyl)oxy)zinc	BCKSUSPYXDBKJE-UHFFFAOYSA-L	CC(C)C1CCC2=C(CCC3C(C)(CCCC23C)C(=O)O[Zn]OC(=O)C2(C)CCCC3(C)C2CCC2=C3CCC(C2)C(C)C)C1	InChI=1S/2C20H32O2.Zn/c2*1-13(2)14-6-8-16-15(12-14)7-9-17-19(16,3)10-5-11-20(17,4)18(21)22;/h2*13-14,17H,5-12H2,1-4H3,(H,21,22);/q;;+2/p-2	organometallic substance/salt	68425-02-5	810-810-3	REACH	Chemaxon		0 - 10 tonnes per annum	N	https://echa.europa.eu/registration-dossier/-/registered-dossier/19554	https://echa.europa.eu/substance-information/-/substanceinfo/100.241.003		1	0	0	1	vP	est. t1/2 = 2 449d, weight-of-evidence (this study) based on all known QSARs and majority of biodegradation screen tests, e.g. EU Method C.4-C (Determination of the "Ready" Biodegradability - Carbon Dioxide Evolution Test) 2008;OECD Guideline 301 B (Ready Biodegradability: CO2 Evolution Test) 1992;EU Method C.4-C (Determination of the "Ready" Biodegradability - Carbon Dioxide Evolution Test) 2008…						-	-	-	Potential P/vP	EU Method C.4-C (Determination of the "Ready" Biodegradability - Carbon Dioxide Evolution Test) 2008;OECD Guideline 301 B (Ready Biodegradability: CO2 Evolution Test) 1992;EU Method C.4-C (Determination of the "Ready" Biodegradability - Carbon Dioxide Evolution Test) 2008;OECD Guideline 301 B (Ready Biodegradability: CO2 Evolution Test) 1992	2	0	0	0	0	0	0	1231.32	1.9893	2449.47	-	Pscreen	P	-	Potential P/vP	Not M
(p)266-037-1	Not P, Not M	Not P, Not M	Tall oil, sodium salt	BCKXLBQYZLBQEK-RRABGKBLSA-M	O=C(CCCCCCC/C=C/CCCCCCCC)O[Na]	InChI=1S/C18H34O2.Na/c1-2-3-4-5-6-7-8-9-10-11-12-13-14-15-16-17-18(19)20;/h9-10H,2-8,11-17H2,1H3,(H,19,20);/q;+1/p-1/b10-9+;	organic	65997-01-5	266-037-1	REACH	ProSP		10000 - 100000 tonnes per annum	Y	https://echa.europa.eu/registration-dossier/-/registered-dossier/15402	https://echa.europa.eu/substance-information/-/substanceinfo/100.060.015		1	0	0	1	Not P	est. t1/2 = 13d, and consistency across all tested QSARs						-	-	-	-	-	-	-	-	-	-	-	-	6.64866	1.89128	12.5745	-	-	not P	Not P	Not P	Not M
(p)606-705-5	Not M	Potential PMT/vPvM	8-(4-Chlorobutyl)-8-azaspiro[4.5]decane-7,9-dione	BCNBRBQCDHLCBD-UHFFFAOYSA-N	ClCCCCN1C(=O)CC2(CCCC2)CC1=O	InChI=1S/C13H20ClNO2/c14-7-3-4-8-15-11(16)9-13(10-12(15)17)5-1-2-6-13/h1-10H2	organic	21098-11-3	606-705-5	REACH	QSARtoolbox		Intermediate Use Only	N	https://echa.europa.eu/registration-dossier/-/registered-dossier/18574	https://echa.europa.eu/substance-information/-/substanceinfo/100.126.369		1	0	0	1	Potential P/vP	est. t1/2 = 71d, and BIOWIN screen tool as recommended in the PBT guideline						-	-	-	-	-	-	-	-	-	-	-	-	57.3865	1.24481	71.4352	-	Pscreen	P	-	Potential P/vP	Not M
(p)809-929-3	Potential PMT/vPvM	Potential PMT/vPvM	2-bromo-1,3-dimethyl-5-[3-(methylsulfonyl)propoxy]benzene	BCNCIMZVAMSCOG-UHFFFAOYSA-N	Cc1cc(OCCCS(=O)(=O)C)cc(C)c1Br	InChI=1S/C12H17BrO3S/c1-9-7-11(8-10(2)12(9)13)16-5-4-6-17(3,14)15/h7-8H,4-6H2,1-3H3	organic	1372195-69-1	809-929-3	REACH	Chemaxon		Intermediate Use Only	N	https://echa.europa.eu/registration-dossier/-/registered-dossier/26655	https://echa.europa.eu/substance-information/-/substanceinfo/100.237.810		1	0	0	1	Potential P/vP	est. t1/2 = 89d, and BIOWIN screen tool as recommended in the PBT guideline						-	-	-	-	-	-	-	-	-	-	-	-	45.1102	1.96366	88.5811	-	Pscreen	P	-	Potential P/vP	Pot. M/vM
(p)217-298-5	Not M	Potential PMT/vPvM	Nonafluoro(trifluoromethyl)cyclopentane	BCNXQFASJTYKDJ-UHFFFAOYSA-N	FC(F)(F)C1(F)C(F)(F)C(F)(F)C(F)(F)C1(F)F	InChI=1S/C6F12/c7-1(6(16,17)18)2(8,9)4(12,13)5(14,15)3(1,10)11	organic	1805-22-7	217-298-5	REACH	QSARtoolbox		0 - 10 tonnes per annum	N	https://echa.europa.eu/registration-dossier/-/registered-dossier/24156	https://echa.europa.eu/substance-information/-/substanceinfo/100.015.726		1	0	0	1	Potential P/vP++	apolar PFAS, est. t1/2 = 3 153d, weight-of-evidence (this study) based on all used QSARs and no biodeg. observed in majority of biodegradation screen tests for substance/main transformation products, e.g. -					apolar PFAS	-	-	-	-	-	-	-	-	-	-	-	-	762.996	4.13176	3152.52	5.43594	Pscreen	P	-	Potential P/vP++	Not M
(p)242-042-4	Not M	Not M	tert-butylchlorodimethylsilane	BCNZYOJHNLTNEZ-UHFFFAOYSA-N	CC(C)(C)[Si](C)(C)Cl	InChI=1S/C6H15ClSi/c1-6(2,3)8(4,5)7/h1-5H3	organosilicon	18162-48-6	242-042-4	REACH	Chemaxon		1 - 10 tonnes per annum;Intermediate Use Only	N	https://echa.europa.eu/registration-dossier/-/registered-dossier/28118;https://echa.europa.eu/registration-dossier/-/registered-dossier/23601	https://echa.europa.eu/substance-information/-/substanceinfo/100.038.206		1	0	0	1	Potential P/vP	est. t1/2 = 37d, weight-of-evidence (this study) based on all known QSARs and majority of biodegradation screen tests, e.g. OECD Guideline 301 B (Ready Biodegradability: CO2 Evolution Test)						-	-	-	Potential P/vP	OECD Guideline 301 B (Ready Biodegradability: CO2 Evolution Test)	1	0	0	0	0	0	0	29.5399	1.25329	37.0221	99.5627	more deg info needed	P	-	Potential P/vP	Not M
(p)246-669-4	Not P, Not M	Not P	(Z)-hex-3-enyl benzoate	BCOXBEHFBZOJJZ-ARJAWSKDSA-N	CC/C=C\CCOC(=O)c1ccccc1	InChI=1S/C13H16O2/c1-2-3-4-8-11-15-13(14)12-9-6-5-7-10-12/h3-7,9-10H,2,8,11H2,1H3/b4-3-	organic	25152-85-6	246-669-4	REACH	Chemaxon		10 - 100 tonnes per annum	Y	https://echa.europa.eu/registration-dossier/-/registered-dossier/19532	https://echa.europa.eu/substance-information/-/substanceinfo/100.042.412		1	0	0	1	Not P	Not P (readily biodeg): OECD Guideline 301 D (Ready Biodegradability: Closed Bottle Test);OECD Guideline 301 D (Ready Biodegradability: Closed Bottle Test)						-	-	-	Not P (readily biodeg)	OECD Guideline 301 D (Ready Biodegradability: Closed Bottle Test);OECD Guideline 301 D (Ready Biodegradability: Closed Bottle Test)	0	0	2	0	0	0	0	6.93793	1.75651	12.1866	3.53571	-	not P	-	Not P	Not M
(p)310-132-3	Potential PMT/vPvM	Potential PMT/vPvM	Leuco polysulfided 4-[(2,4-dinitrophenyl)amino]phenol	BCPQALWAROJVLE-UHFFFAOYSA-N	Oc1ccc(Nc2ccc(cc2N(=O)=O)N(=O)=O)cc1	InChI=1S/C12H9N3O5/c16-10-4-1-8(2-5-10)13-11-6-3-9(14(17)18)7-12(11)15(19)20/h1-7,13,16H	organic	61902-31-6	310-132-3	REACH	Chemaxon		10 - 100 tonnes per annum	Y	https://echa.europa.eu/registration-dossier/-/registered-dossier/25175	https://echa.europa.eu/substance-information/-/substanceinfo/100.100.052		1	0	0	1	Potential P/vP	est. t1/2 = 539d, and BIOWIN screen tool as recommended in the PBT guideline						-	-	-	-	-	-	-	-	-	-	-	-	179.929	2.9962	539.102	7.06992	Pscreen	P	-	Potential P/vP	vM
(p)642-256-1	Not enough data	Not enough data	ethyl 1-((2'-(1H-tetrazol-5-yl)-[1,1'-biphenyl]-4-yl)methyl)-2-ethoxy-1H-benzo[d]imidazole-7-carboxylate	BCPWNYREAURMOP-UHFFFAOYSA-N	CCOC(=O)c1c2n(Cc3ccc(cc3)c3ccccc3c3nnn[nH]3)c(OCC)nc2ccc1	InChI=1S/C26H24N6O3/c1-3-34-25(33)21-10-7-11-22-23(21)32(26(27-22)35-4-2)16-17-12-14-18(15-13-17)19-8-5-6-9-20(19)24-28-30-31-29-24/h5-15H,3-4,16H2,1-2H3,(H,28,29,30,31)	organic	139481-58-6	642-256-1	REACH	Chemaxon		Intermediate Use Only	N	https://echa.europa.eu/registration-dossier/-/registered-dossier/8090	https://echa.europa.eu/substance-information/-/substanceinfo/100.170.061		1	0	0	1	no conclusion/data	only limited QSAR data, est. t1/2 = 134d						-	-	-	-	-	-	-	-	-	-	-	-	45.109	2.97851	134.358	3.35902	-	P	NA	no conclusion/data	Pot. M/vM
(p)248-368-3;(p)271-089-3	Not P, Not M	Not P, Not M	Diisotridecyl phthalate	BCSGAWBQJHXXSE-UHFFFAOYSA-N	CC(C)CCCCCCCCCCOC(=O)c1ccccc1C(=O)OCCCCCCCCCCC(C)C	InChI=1S/C34H58O4/c1-29(2)23-17-13-9-5-7-11-15-21-27-37-33(35)31-25-19-20-26-32(31)34(36)38-28-22-16-12-8-6-10-14-18-24-30(3)4/h19-20,25-26,29-30H,5-18,21-24,27-28H2,1-4H3	organic	27253-26-5	248-368-3	REACH	ProSP		1000 - 10000 tonnes per annum	Y	https://echa.europa.eu/registration-dossier/-/registered-dossier/10574	https://echa.europa.eu/substance-information/-/substanceinfo/100.043.957		2	0	0	2	Not P	Not P (inherently biodeg): OECD Guideline 301 F (Ready Biodegradability: Manometric Respirometry Test);OECD Guideline 301 F (Ready Biodegradability: Manometric Respirometry Test)						-	-	-	Not P (inherently biodeg)	OECD Guideline 301 F (Ready Biodegradability: Manometric Respirometry Test);OECD Guideline 301 F (Ready Biodegradability: Manometric Respirometry Test)	0	0	0	0	0	0	2	18.3437	2.34214	42.9636	13.928	-	not P	P	Not P	Not M
(p)407-750-1	Not enough data	Not enough data	2-chloro-5-sec-hexadecylhydroquinone	BCSYCAJWKGGPRY-UHFFFAOYSA-N	CCCCCCCCCCCCCCC(C)c1cc(O)c(Cl)cc1O	InChI=1S/C22H37ClO2/c1-3-4-5-6-7-8-9-10-11-12-13-14-15-18(2)19-16-22(25)20(23)17-21(19)24/h16-18,24-25H,3-15H2,1-2H3	organic	137193-60-3	407-750-1	REACH	Chemaxon		Tonnage Data Confidential	N	https://echa.europa.eu/registration-dossier/-/registered-dossier/4029	https://echa.europa.eu/substance-information/-/substanceinfo/100.100.922		1	0	0	1	no conclusion/data	only limited QSAR data, est. t1/2 = 38d						-	-	-	-	-	-	-	-	-	-	-	-	26.8525	1.39784	37.5355	10.692	more deg info needed	P	-	no conclusion/data	Not M
(p)439-730-3	Not M	Not M	(trans(trans))-4'-vinyl-4-(4-methylphenyl)bicyclohexyl	BCUMFFLWJNKNOU-UHFFFAOYSA-N	Cc1ccc(cc1)C1CCC(CC1)C1CCC(CC1)C=C	InChI=1S/C21H30/c1-3-17-6-10-19(11-7-17)21-14-12-20(13-15-21)18-8-4-16(2)5-9-18/h3-5,8-9,17,19-21H,1,6-7,10-15H2,2H3	organic	-	439-730-3	REACH	ProSP		10 - 100 tonnes per annum	Y	https://echa.europa.eu/registration-dossier/-/registered-dossier/4328	https://echa.europa.eu/substance-information/-/substanceinfo/100.103.628		1	0	0	1	Potential P/vP	est. t1/2 = 80d, and consistency across all tested QSARs						-	-	-	-	-	-	-	-	-	-	-	-	43.039	1.86912	80.445	58.3548	-	P	P	Potential P/vP	Not M
(p)212-914-9	Not enough data	Not enough data	N-tricyclo[3.3.1.13,7]dec-1-ylacetamide	BCVXYGJCDZPKGV-UHFFFAOYSA-N	CC(=O)NC12CC3CC(CC(C3)C1)C2	InChI=1S/C12H19NO/c1-8(14)13-12-5-9-2-10(6-12)4-11(3-9)7-12/h9-11H,2-7H2,1H3,(H,13,14)	organic	880-52-4	212-914-9	REACH	QSARtoolbox		Intermediate Use Only	N	https://echa.europa.eu/registration-dossier/-/registered-dossier/20076	https://echa.europa.eu/substance-information/-/substanceinfo/100.011.741		1	0	0	1	no conclusion/data	only limited QSAR data, est. t1/2 = 42d						-	-	-	-	-	-	-	-	-	-	-	-	27.2495	1.54747	42.1679	177.548	-	P	-	no conclusion/data	Not M
(p)216-613-3	Not M	Potential PMT/vPvM	3-methoxyoestra-1,3,5(10)-trien-17-one	BCWWDWHFBMPLFQ-VXNCWWDNSA-N	COc1ccc2[C@H]3CC[C@@]4(C)[C@@H](CCC4=O)[C@@H]3CCc2c1	InChI=1S/C19H24O2/c1-19-10-9-15-14-6-4-13(21-2)11-12(14)3-5-16(15)17(19)7-8-18(19)20/h4,6,11,15-17H,3,5,7-10H2,1-2H3/t15-,16-,17+,19+/m1/s1	organic	1624-62-0	216-613-3	REACH	Arp et al. (2017)		Intermediate Use Only	N	https://echa.europa.eu/registration-dossier/-/registered-dossier/12646	https://echa.europa.eu/substance-information/-/substanceinfo/100.015.104		1	0	0	1	Potential P/vP	est. t1/2 = 86d, and BIOWIN screen tool as recommended in the PBT guideline						-	-	-	-	-	-	-	-	-	-	-	-	48.0788	1.79588	86.3439	86.0115	Pscreen	P	P	Potential P/vP	Not M
(p)807-813-7	Not M	Not M	2-[(Benzyloxy)(4-ethoxyphenyl)methyl]-4-bromo-1-chlorobenzene	BCXSFFOHQBIFOM-UHFFFAOYSA-N	CCOc1ccc(cc1)C(OCc1ccccc1)c1c(Cl)ccc(Br)c1	InChI=1S/C22H20BrClO2/c1-2-25-19-11-8-17(9-12-19)22(20-14-18(23)10-13-21(20)24)26-15-16-6-4-3-5-7-16/h3-14,22H,2,15H2,1H3	organic	1298086-15-3	807-813-7	REACH	Chemaxon		Intermediate Use Only	N	https://echa.europa.eu/registration-dossier/-/registered-dossier/11443	https://echa.europa.eu/substance-information/-/substanceinfo/100.235.651		1	0	0	1	Potential P/vP	est. t1/2 = 204d, and BIOWIN screen tool as recommended in the PBT guideline						-	-	-	-	-	-	-	-	-	-	-	-	152.268	1.33921	203.918	-	Pscreen	P	-	Potential P/vP	Not M
(p)202-401-8	PM	PM	5-amino-1,3-dihydro-2H-benzimidazol-2-one	BCXSVFBDMPSKPT-UHFFFAOYSA-N	Nc1ccc2c(c1)nc(O)[nH]2	InChI=1S/C7H7N3O/c8-4-1-2-5-6(3-4)10-7(11)9-5/h1-3H,8H2,(H2,9,10,11)	organic	95-23-8	202-401-8	REACH	Arp et al. (2017)		Intermediate Use Only	N	https://echa.europa.eu/registration-dossier/-/registered-dossier/1949	https://echa.europa.eu/substance-information/-/substanceinfo/100.002.184		1	0	0	1	Potential P/vP++	est. t1/2 = 57d, weight-of-evidence (this study) based on all known QSARs and majority of biodegradation screen tests, e.g. OECD Guideline 301 F (Ready Biodegradability: Manometric Respirometry Test);OECD Guideline 301 F (Ready Biodegradability: Manometric Respirometry Test)						-	-	-	Potential P/vP	OECD Guideline 301 F (Ready Biodegradability: Manometric Respirometry Test);OECD Guideline 301 F (Ready Biodegradability: Manometric Respirometry Test)	2	0	0	0	0	0	0	29.7241	1.92431	57.1985	3.1165	-	P	P	Potential P/vP++	M
(p)269-848-9	Potential PMT/vPvM	Potential PMT/vPvM	1-[bis[4-(diethylamino)phenyl]methyl]naphthalene-2,7-disulphonic acid	BCYNJKQQXIODNZ-UHFFFAOYSA-N	CCN(CC)c1ccc(cc1)C(c1ccc(cc1)N(CC)CC)c1c(ccc2ccc(cc12)S(=O)(=O)O)S(=O)(=O)O	InChI=1S/C31H36N2O6S2/c1-5-32(6-2)25-15-9-23(10-16-25)30(24-11-17-26(18-12-24)33(7-3)8-4)31-28-21-27(40(34,35)36)19-13-22(28)14-20-29(31)41(37,38)39/h9-21,30H,5-8H2,1-4H3,(H,34,35,36)(H,37,38,39)	organic	68345-20-0	269-848-9	REACH	QSARtoolbox		0 - 10 tonnes per annum	N	https://echa.europa.eu/registration-dossier/-/registered-dossier/18317	https://echa.europa.eu/substance-information/-/substanceinfo/100.063.479		1	0	0	1	Potential P/vP	est. t1/2 = 4 362d, and BIOWIN screen tool as recommended in the PBT guideline						-	-	-	-	-	-	-	-	-	-	-	-	1062.77	4.10482	4362.48	15.3322	Pscreen	P	-	Potential P/vP	vM
(s1)205-488-0;(s1)208-753-9;(s1)208-863-7;(s1)209-677-9;(s1)222-492-8;(s1)230-898-1;(s2)263-503-6;(s2)601-264-5;(t1)200-001-8;(t1)271-898-1;(t1)305-795-0;(t1)700-674-2;(t1)472-160-3;(t1)500-036-1;(t1)274-986-8;(t1)500-006-8;(t1)500-011-5;(t1)500-079-6;(t1)614-668-1;(t1)200-842-0;(t4)200-262-8;(t5)201-167-4;(t6)201-167-4;(t1-1)200-820-0;(t1-1)244-787-0;(t1-1)204-065-8;(t1-1)200-838-9;(t1-1)200-659…	Not P	Not P	Formic acid	BDAGIHXWWSANSR-UHFFFAOYSA-N	OC=O	InChI=1S/CH2O2/c2-1-3/h1H,(H,2,3)	pseudorganic	64-18-6	200-579-1	REACH	Arp et al. (2017)		100000 - 1000000 tonnes per annum;Intermediate Use Only	Y	https://echa.europa.eu/registration-dossier/-/registered-dossier/15127;https://echa.europa.eu/registration-dossier/-/registered-dossier/23051	https://echa.europa.eu/substance-information/-/substanceinfo/100.000.527	r0240;r0240;r0240;r0240;r0240;r0240;r0240;r0240;r0240;r0240;r0240;r0873;r0677;r0910;r0910;r0240;r0240;r0240;r0240;r0240;r0240;r0240;r0240;r1671;r0240;r0240;r0240;r0240;r0240;r0240;r0240;r0240;r1025;r0240;r0240;r0240;r0240	2	9	37	48	Not P	Not P (readily biodeg): EU Method C.4-B (Determination of the "Ready" Biodegradability - Modified OECD Screening Test) Cited as Directive 79/831/EEC, Annex V, Part C3;EU Method C.4-B (Determination of the "Ready" Biodegradability - Modified OECD Screening Test) Cited as Directive 79/831/EEC, Annex V, Part C3;EU Method C.4-B (Determination of the "Ready" Biodegradability - Modified OECD Screening …						-	-	-	Not P (readily biodeg)	EU Method C.4-B (Determination of the "Ready" Biodegradability - Modified OECD Screening Test) Cited as Directive 79/831/EEC, Annex V, Part C3;EU Method C.4-B (Determination of the "Ready" Biodegradability - Modified OECD Screening Test) Cited as Directive 79/831/EEC, Annex V, Part C3;EU Method C.4-B (Determination of the "Ready" Biodegradability - Modified OECD Screening Test) Cited as Directive…	0	0	7	0	0	0	0	5.41914	2.24952	12.1904	6.10776	-	not P	Not P	Not P	vM
(p)210-539-5	Potential PMT/vPvM	Potential PMT/vPvM	2-phenylpropan-2-ol	BDCFWIDZNLCTMF-UHFFFAOYSA-N	CC(C)(c1ccccc1)O	InChI=1S/C9H12O/c1-9(2,10)8-6-4-3-5-7-8/h3-7,10H,1-2H3	organic	617-94-7	210-539-5	REACH	Arp et al. (2017)		Intermediate Use Only	N	https://echa.europa.eu/registration-dossier/-/registered-dossier/10103	https://echa.europa.eu/substance-information/-/substanceinfo/100.009.582		1	0	0	1	Potential P/vP	est. t1/2 = 29d, and consistency across all tested QSARs						-	-	-	-	-	-	-	-	-	-	-	-	24.7313	1.16447	28.7988	7.05617	-	P	P	Potential P/vP	vM
(p)200-746-9;(s2)405-820-6	Not P	Not P	Propan-1-ol	BDERNNFJNOPAEC-UHFFFAOYSA-N	CCCO	InChI=1S/C3H8O/c1-2-3-4/h4H,2-3H2,1H3	organic	71-23-8	200-746-9	REACH	Arp et al. (2017)		10000 - 100000 tonnes per annum	Y	https://echa.europa.eu/registration-dossier/-/registered-dossier/14586	https://echa.europa.eu/substance-information/-/substanceinfo/100.000.679		1	1	0	2	Not P	Not P (readily biodeg): OECD Guideline 301 D (Ready Biodegradability: Closed Bottle Test);OECD Guideline 301 D (Ready Biodegradability: Closed Bottle Test)						-	-	-	Not P (readily biodeg)	OECD Guideline 301 D (Ready Biodegradability: Closed Bottle Test);OECD Guideline 301 D (Ready Biodegradability: Closed Bottle Test)	0	0	2	0	0	0	0	7.14612	1.4479	10.3469	4.43043	-	not P	Not P	Not P	vM
(p)426-040-2	Not M	Not M	2,4,6-tris(2,4,6-tribromophenoxy)-1,3,5-triazine	BDFBPPCACYFGFA-UHFFFAOYSA-N	Brc1cc(Br)cc(Br)c1Oc1nc(nc(Oc2c(Br)cc(Br)cc2Br)n1)Oc1c(Br)cc(Br)cc1Br	InChI=1S/C21H6Br9N3O3/c22-7-1-10(25)16(11(26)2-7)34-19-31-20(35-17-12(27)3-8(23)4-13(17)28)33-21(32-19)36-18-14(29)5-9(24)6-15(18)30/h1-6H	organic	-	426-040-2	REACH	ProSP		100+ tonnes per annum;Tonnage Data Confidential	Y	https://echa.europa.eu/registration-dossier/-/registered-dossier/5929;https://echa.europa.eu/registration-dossier/-/registered-dossier/2270	https://echa.europa.eu/substance-information/-/substanceinfo/100.102.450		1	0	0	1	Potential P/vP	est. t1/2 = 145 774d, and BIOWIN screen tool as recommended in the PBT guideline						-	-	-	-	-	-	-	-	-	-	-	-	6617.43	22.0288	145774	450.104	Pscreen	P	P	Potential P/vP	Not M
(p)213-888-1;(s2)939-264-5	Potential PMT/vPvM	PM	4,4'-[1,3-phenylenebis(azo)]bisbenzene-1,3-diamine	BDFZFGDTHFGWRQ-UHFFFAOYSA-N	Nc1ccc(N=Nc2cccc(c2)N=Nc2ccc(N)cc2N)c(N)c1	InChI=1S/C18H18N8/c19-11-4-6-17(15(21)8-11)25-23-13-2-1-3-14(10-13)24-26-18-7-5-12(20)9-16(18)22/h1-10H,19-22H2	organic	1052-38-6	213-888-1	REACH	QSARtoolbox		10 - 100 tonnes per annum	Y	https://echa.europa.eu/registration-dossier/-/registered-dossier/17589	https://echa.europa.eu/substance-information/-/substanceinfo/100.012.626		1	1	0	2	vP	est. t1/2 = 6 874d, weight-of-evidence (this study) based on all known QSARs and majority of biodegradation screen tests, e.g. OECD Guideline 301 C (Ready Biodegradability: Modified MITI Test (I));OECD Guideline 301 C (Ready Biodegradability: Modified MITI Test (I))						-	-	-	Potential P/vP	OECD Guideline 301 C (Ready Biodegradability: Modified MITI Test (I));OECD Guideline 301 C (Ready Biodegradability: Modified MITI Test (I))	2	0	0	0	0	0	0	1394.05	4.93082	6873.81	-	Pscreen	P	-	Potential P/vP	Pot. M/vM
(p)936-349-9	Potential PMT/vPvM	Potential PMT/vPvM	Methyl 1-(3-chloropyridin-2-yl)-5-hydroxy-3-(hydroxymethyl)-4,5-dihydro-1H-pyrazole-5-carboxylate	BDGQITLQPABXNZ-UHFFFAOYSA-N	COC(=O)C1(O)CC(=NN1c1ncccc1Cl)CO	InChI=1S/C11H12ClN3O4/c1-19-10(17)11(18)5-7(6-16)14-15(11)9-8(12)3-2-4-13-9/h2-4,16,18H,5-6H2,1H3	organic	1312304-36-1	936-349-9	REACH	Chemaxon		Intermediate Use Only	N	https://echa.europa.eu/registration-dossier/-/registered-dossier/16308	https://echa.europa.eu/substance-information/-/substanceinfo/100.217.844		1	0	0	1	Potential P/vP	est. t1/2 = 59d, and BIOWIN screen tool as recommended in the PBT guideline						-	-	-	-	-	-	-	-	-	-	-	-	41.2352	1.43747	59.2744	-	Pscreen	P	-	Potential P/vP	vM
(p)482-300-5	Not enough data	Not enough data	2-cyclohexylidene-2-(2-methylphenyl)acetonitrile	BDIZOKISHHUZPI-UHFFFAOYSA-N	Cc1c(cccc1)C(=C1CCCCC1)C#N	InChI=1S/C15H17N/c1-12-7-5-6-10-14(12)15(11-16)13-8-3-2-4-9-13/h5-7,10H,2-4,8-9H2,1H3	organic	-	482-300-5	REACH	Chemaxon		Tonnage Data Confidential	N	https://echa.europa.eu/registration-dossier/-/registered-dossier/8822	https://echa.europa.eu/substance-information/-/substanceinfo/100.105.382		1	0	0	1	no conclusion/data	only limited QSAR data, est. t1/2 = 49d						-	-	-	-	-	-	-	-	-	-	-	-	23.7394	2.06744	49.0799	-	-	P	-	no conclusion/data	Not M
(s1)254-184-4;(p)204-669-1	Not P	Not P	Azelaic acid	BDJRBEYXGGNYIS-UHFFFAOYSA-N	OC(=O)CCCCCCCC(=O)O	InChI=1S/C9H16O4/c10-8(11)6-4-2-1-3-5-7-9(12)13/h1-7H2,(H,10,11)(H,12,13)	organic	123-99-9	204-669-1	REACH	Arp et al. (2017)		1000 - 10000 tonnes per annum	Y	https://echa.europa.eu/registration-dossier/-/registered-dossier/13411	https://echa.europa.eu/substance-information/-/substanceinfo/100.004.246		1	1	0	2	Not P	Not P (readily biodeg): EU Method C.4-B (Determination of the "Ready" Biodegradability - Modified OECD Screening Test) 1984;EU Method C.4-B (Determination of the "Ready" Biodegradability - Modified OECD Screening Test) 1984;OECD Guideline 301 D (Ready Biodegradability: Closed Bottle Test) 1984;OECD Guideline 301 D (Ready Biodegradability: Closed Bottle Test) 1984;OECD Guideline 301 E (Ready biode…						-	-	-	Not P (readily biodeg)	EU Method C.4-B (Determination of the "Ready" Biodegradability - Modified OECD Screening Test) 1984;EU Method C.4-B (Determination of the "Ready" Biodegradability - Modified OECD Screening Test) 1984;OECD Guideline 301 D (Ready Biodegradability: Closed Bottle Test) 1984;OECD Guideline 301 D (Ready Biodegradability: Closed Bottle Test) 1984;OECD Guideline 301 E (Ready biodegradability: Modified OE…	0	0	6	0	0	0	0	4.02583	2.71255	10.9203	7.50119	-	not P	P	Not P	vM
(p)223-358-1	Not enough data	Not enough data	Methyl 3-methoxypropionate	BDJSOPWXYLFTNW-UHFFFAOYSA-N	COCCC(=O)OC	InChI=1S/C5H10O3/c1-7-4-3-5(6)8-2/h3-4H2,1-2H3	organic	3852-09-3	223-358-1	REACH	QSARtoolbox		10 - 100 tonnes per annum	Y	https://echa.europa.eu/registration-dossier/-/registered-dossier/17972	https://echa.europa.eu/substance-information/-/substanceinfo/100.021.236		1	0	0	1	no conclusion/data	only limited QSAR data, est. t1/2 = 24d						-	-	-	-	-	-	-	-	-	-	-	-	10.1337	2.38383	24.1569	4.13342	-	not P	-	no conclusion/data	vM
(p)406-160-1	Potential PMT/vPvM	Potential PMT/vPvM	1,3-dichloro-4-fluorobenzene	BDJZCCWUSOZUQG-UHFFFAOYSA-N	Fc1ccc(Cl)cc1Cl	InChI=1S/C6H3Cl2F/c7-4-1-2-6(9)5(8)3-4/h1-3H	organic	1435-48-9	406-160-1	REACH	QSARtoolbox		Tonnage Data Confidential	N	https://echa.europa.eu/registration-dossier/-/registered-dossier/9226	https://echa.europa.eu/substance-information/-/substanceinfo/100.100.772		1	0	0	1	Potential P/vP	est. t1/2 = 454d, and BIOWIN screen tool as recommended in the PBT guideline						-	-	-	-	-	-	-	-	-	-	-	-	124.235	3.65356	453.899	6.57971	Pscreen	P	-	Potential P/vP	Pot. M/vM
(p)211-661-1	Potential PMT/vPvM	Potential PMT/vPvM	2,2-bis(allyloxymethyl)butan-1-ol	BDKDHWOPFRTWPP-UHFFFAOYSA-N	CCC(CO)(COCC=C)COCC=C	InChI=1S/C12H22O3/c1-4-7-14-10-12(6-3,9-13)11-15-8-5-2/h4-5,13H,1-2,6-11H2,3H3	organic	682-09-7	211-661-1	REACH	Arp et al. (2017)		1000 - 10000 tonnes per annum	Y	https://echa.europa.eu/registration-dossier/-/registered-dossier/1894	https://echa.europa.eu/substance-information/-/substanceinfo/100.010.602		1	0	0	1	Potential P/vP	est. t1/2 = 124d, and consistency across all tested QSARs						-	-	-	-	-	-	-	-	-	-	-	-	34.089	3.63177	123.803	4.29131	more deg info needed	P	P	Potential P/vP	vM
(p)456-140-1	Not enough data	Not enough data	2-tert-butoxyethanol	BDLXTDLGTWNUFM-UHFFFAOYSA-N	C(C)(C)(C)OCCO	InChI=1S/C6H14O2/c1-6(2,3)8-5-4-7/h7H,4-5H2,1-3H3	organic	-	456-140-1	REACH	ProSP		Tonnage Data Confidential	N	https://echa.europa.eu/registration-dossier/-/registered-dossier/8735	https://echa.europa.eu/substance-information/-/substanceinfo/100.104.492		1	0	0	1	no conclusion/data	only limited QSAR data, est. t1/2 = 45d						-	-	-	-	-	-	-	-	-	-	-	-	18.6251	2.41121	44.9092	3.67507	-	vP	Not P	no conclusion/data	vM
[truncated: 13,713 more rows]
[truncated: 57 more columns]

## Sheet: Table S2 -Monitoring References
Media	Citation Index	Full reference			References referred to in the monitoring cells				Unique	55
[truncated: 75 more rows]
